# Supplementary material for: Bacterial small RNAs may mediate immune response differences seen in respiratory syncytial virus versus rhinovirus bronchiolitis
Source: Front Immunol. 2024 Feb 12;15:1330991. doi: 10.3389/fimmu.2024.1330991 (PMC10895043; doi:10.3389/fimmu.2024.1330991)
Supplement: Supplementary file 2 [file DataSheet_2.xlsx]

## Sheet: SupplementaryData2
New Number	sRNA	Gene Sequence	RITT?	# RITTS	Rfam annotation?	Rfam description	Blast annotation?	Blast gene	#A	#T/U	#C	#G	Length	C+G%	Detected in M35?
1	Mc_sRNA_00018	CAGTATCGGTGTTTGACTCAGAC	n		n		n		5	7	5	6	23	47.8261	n
2	Mc_sRNA_00025	CGATTGAATGGGAATGATTGGTGGATTAAGTTAGCTTATCGCTCAACCAAGCTTGGTTGGGCGATTTTTTTATCC	y	1	n		y	guaA	17	27	11	20	75	41.3333	n
3	Mc_sRNA_00036	GCTGCGGTCTTGTTTGGGTTATGATTGGGCGGCTGTTACCATGATCTCAACGAGCCAGTTTGGATTGACCAAGTTGG	n		n		n		13	25	14	25	77	50.6494	y
4	Mc_sRNA_00057	TTTTTCAAGATGGCTTGTTGGATGGATGTTCGGCAAGCCATTAAATT	n		n		y		11	18	6	12	47	38.2979	y
5	Mc_sRNA_00080	AAAAATAGCCCATCATGAATGGGCTATTTTGGTGAAGTCAACAAGTGATTACTTGTCTTTGACTTCGGTGAATTCAGCGTCAACGACACCATCATCAGCGGGTTTTGCTTGTTCTTGTTGTGGCTCAGCACCTTGAGCACCTGCATCAGCGTAGATTTTTT	y	2	n		y	dnaK	38	53	34	36	161	43.4783	y
6	Mc_sRNA_00163	AGCTTTGGCATTTGGCATAAAATATGGCTGTTTAAAAATCAGAGTGTGGGTAAGCTTTTTAAGTAAAGGCTTGTTTGATCATTTGCCATCAAACAAGTCTTTATTGTCAAACCATAGATTGGGCCATTTTGAT	n		n		y		39	48	18	28	133	34.5865	y
7	Mc_sRNA_00209	TCGGAGCTTTGATTGATGCGTGAT	n		n		n		4	9	3	8	24	45.8333	n
8	Mc_sRNA_00253	AAAATTTCCCCAAGCGATCACTTGGGGAA	y	4	n		y		10	6	7	6	29	44.8276	n
9	Mc_sRNA_00262	TTTTTTGTGGTGCTCGCTGAAAAGCTCATGACCTGTGATGAGTTGTGAGAATTGATTGGGCGGTATTTTTTGCGTATTTACCTATGTATCTACTGCCCGAT	n		n		y		19	40	16	26	101	41.5842	y
10	Mc_sRNA_00270	AAGCCGTATCGCTGGGTGCGGCTTTTTATAT	y	2	n		y		5	11	6	9	31	48.3871	y
11	Mc_sRNA_00292	TCTTATGATCACCGTTTGATTGATGGCAAAGAAGCAGTTCAATTCCTAGTGACAATTAAGGAGTTGATTGAAGATCCATCAATGCTACTACTTGACCTATAAGGTTTGACAGATGGTTTTTGCAAAGGATTGTTGGAGGCGTTCTGACAATTC	n		n		y	odhB	44	50	24	35	153	38.5621	y
12	Mc_sRNA_00302	TGATTGGACAAACACCCCAAAATATTTTGGGGTGTTTTTATT	y	2	n		y		12	16	6	8	42	33.3333	y
13	Mc_sRNA_00342	TTATGTTGAGCTAGGCTGATTGCTGATTTGACAAATACCCCAAGCTGATGCGTGGGGTTTTTGTTCTAAA	y	1	n		y		16	25	11	18	70	41.4286	y
14	Mc_sRNA_00350	CCAGCAGGTAAGATCTGTTTATAGGGGCTGGAATGTAATGAGTGTGAATTTTGATCA	n		n		n		16	18	6	17	57	40.3509	y
15	Mc_sRNA_00355	ATCCGCCGATAGCATTCGGCGGATTGCTCTTTAAGCAGTACCCTATCTTAA	y	2	n		y		12	15	14	10	51	47.0588	y
16	Mc_sRNA_00381	GACCAAAATGGTCGGATTTTTGCT	n		n		n		6	8	4	6	24	41.6667	n
17	Mc_sRNA_00447	TGCTTTGGCATAATCATAGCGTGTGATGGTTGGTCAACCATCACACTTAGGATTATC	n		n		y	rplT	14	19	11	13	57	42.1053	n
18	Mc_sRNA_00448	AACCATAATACATCATTGTAT	n		n		n		9	7	4	1	21	23.8095	n
19	Mc_sRNA_00488	AACCGCCATAATGCCGACTTATGGCGGTTTTGAATTT	y	2	n		y		9	12	8	8	37	43.2432	n
20	Mc_sRNA_00513	AATGCCATTGATAAGATCCCAAGGCTTAAGCCCATCGGCTTGGCGACTTTGGCGGTCTGTGT	n		n		y		13	17	15	17	62	51.6129	n
21	Mc_sRNA_00590	AATAAAAATCCTCCAACGGTTGGAGGATTTTTATGGTCAGATCGGTCAGATTACCAGCCTTTGATAACACCATCTTTAAATTGCTTTTTGGCTTCAGCTTCCACTTCATCGGTTTGATAGGCTTTCACAAAGTCTTGGATGGCCTTAGAGTCTTTATTGTCAGCACGAGCGACGATGATATTGACATAA	y	2	n		y	-	50	63	38	38	189	40.2116	y
22	Mc_sRNA_00604	ACCATCAAGCCTATCGCCTGATGG	n		n		n		6	5	8	5	24	54.1667	y
23	Mc_sRNA_00686	AAATTACTGTGGTTGATGTTGAGGCACGATTTATTCATCTGTTGGAGCTTGTGCTGATACCACAGCTTGAGAATGCTGAATAAACAAAAA	n		n		y	-	28	28	13	21	90	37.7778	y
24	Mc_sRNA_00714	TAGGCGTTGGGTGAGCTTTGGTTGTATCACTCATCAGCCTACCCGAAACC	n		n		n		10	14	13	13	50	52	y
25	Mc_sRNA_00721	TTGTGAGTATCACAAGGGTTTTTTATTTT	y	1	n		y		6	15	2	6	29	27.5862	n
26	Mc_sRNA_00736	GATGCCGTCCCCATGACCTTTGTTGT	n		n		n		3	9	8	6	26	53.8462	y
27	Mc_sRNA_00763	ACATTGTTGCGTGAATCAGGGTTTGGTGTGTCAGACCCAATCATGCA	n		n		y		11	14	9	13	47	46.8085	n
28	Mc_sRNA_00766	TACTCAAAAATCTGTTGGTTGTGATGGTTAATAGCCAACAGATTTACCAAATTA	y	2	n		y		19	18	8	9	54	31.4815	n
29	Mc_sRNA_00776	AACCTGAAAGGGTTTGGTTTTTTGTTG	n		n		n		5	12	2	8	27	37.037	n
30	Mc_sRNA_00827	CCTTTCATAAGCCTTTGGAAATATTCAAAGGCTTATTGCTAT	n		n		y		12	16	8	6	42	33.3333	n
31	Mc_sRNA_00844	CCAAACCTGAAAGGGTTTGGTTTTTTGTT	y	4	n		y		6	12	4	7	29	37.931	n
32	Mc_sRNA_00855	ATTTATTAGTTCAGCACAACGGGTTGTGCTGTCTAAGACCGTAGGTATTGCTAAGCAATCTAATAGGAGAAACCTGCCTACGCAGACGGTGAGACTA	n		n		y		29	25	19	24	97	44.3299	y
33	Mc_sRNA_00917	CCCATGAGTATCACTGATGGGTTTTTTGATGGTAGGTTTGTGTGTGCG	y	2	n		y		7	19	6	16	48	45.8333	n
34	Mc_sRNA_00934	CAAGCAGCTGCTTGGGGTTTTTGGTT	n		n		n		3	10	4	9	26	50	n
35	Mc_sRNA_00962	TTTTTGACAAAAACCCAATATGCTTGCCTATTGGGTTTTTATTTTG	y	2	n		y		11	21	7	7	46	30.4348	n
36	Mc_sRNA_01001	CGCTGATCATCATATTAAGCCAACTGGTATTAAGCGATTTAGCATTAAGCCAGTTGGCTGATTTAAAGCG	n		n		y		21	21	13	15	70	40	y
37	Mc_sRNA_01002	TAAACATCCTCAAAGTATGACGCCTTGGGGATGTTTGTTCAT	y	2	n		y		11	14	8	9	42	40.4762	y
38	Mc_sRNA_01021	TTCTGCCAACATCTAAACATCAAAAAGCACTTTGGTCAAATCAAAGTGCTTTTTATTG	y	2	n		y		20	19	12	7	58	32.7586	y
39	Mc_sRNA_01065	CAGAAGCAAAGGGGGGTTTTGTTTG	n		n		n		6	7	2	10	25	48	n
40	Mc_sRNA_01122	CCTAAGTTATGTTGGTTTTGATTAAAACCAACATAACAATCACTGGATAAAACCAAA	n		n		y		24	16	10	7	57	29.8246	n
41	Mc_sRNA_01186	ATAATGCATGACCAGCCAAGCGGTTAAGTGATGCCCAATGACCAAGCTATTGGGATAATCGCTTGGTTGTAATGAT	n		n		y		23	20	14	19	76	43.4211	n
42	Mc_sRNA_01190	GATACAAAACGCTCACTGATGTAAGCG	n		n		n		10	5	6	6	27	44.4444	n
43	Mc_sRNA_01203	CCACAGTCATCAGCATAAAGCAGCC	n		n		n		9	3	9	4	25	52	n
44	Mc_sRNA_01215	CACAAAGCCCTTGGATGTCCAAAGGCTTGTTGACCAAAGACTAACATACCGCTTATGACAA	y	1	n		y	-	21	13	16	11	61	44.2623	n
45	Mc_sRNA_01231	AGCAAAATAACCGTACCAAGTGATAGTTATTTGGTGGTTATTTTGTGTTTAGGGCTTATTTGAATTGCCA	y	1	n		y		19	27	8	16	70	34.2857	y
46	Mc_sRNA_01275	ATTAATCAGCCAAGCTGCTAACAATGGATTGAAAAGAGTTAAATGGTAACTTCGT	n		n		y		21	15	8	11	55	34.5455	n
47	Mc_sRNA_01282	ACCTTTGGGTCTTAGAAACAAAGGTGGGCATCACCTGA	n		n		y		11	9	8	10	38	47.3684	y
48	Mc_sRNA_01319	TCTTTTAGTGGTTCAGGTTCGAACGGCTCATCCTCATTAATATCGAATCTGTACCATGCTCTAATTCTT	n		n		y		15	27	16	11	69	39.1304	y
49	Mc_sRNA_01329	CCCAAGTTATCGCCTTGGGGATTTTTTAGTG	y	2	n		n		5	12	6	8	31	45.1613	n
50	Mc_sRNA_01438	AAATTCCTGCAAACCAACAAACCATCGAAATAACATGAAAAGCCTTGATATATAAAAACACAGTTTCACCCATTAAAAATCATTGTTGGTGATATTT	n		n		y	hemJ	42	26	19	10	97	29.8969	n
51	Mc_sRNA_01470	AAAACCCCTTGAAATTCTAATTTCAAGGG	y	2	n		y		11	8	6	4	29	34.4828	y
52	Mc_sRNA_01477	GTAGATACGCGTACTGGCGAATATCAAACACGCGTAACCGCCTGATTGATCGCCATCTGATTAAGCAGTGTTCTTTTGAGCACTGCTTTTTTATTGAAA	y	1	n		y	efp	26	31	21	21	99	42.4242	y
53	Mc_sRNA_01485	GTTAACCTCACCCAACACCCAATCGTAAGTTACGGATTGGGTGTATTTTTGAGT	y	1	n		y		14	17	12	11	54	42.5926	n
54	Mc_sRNA_01509	TCATGAGCAAAATCTCCAAAGTATCTGCTTTGGAGATTTTTTATA	y	2	n		y		14	17	7	7	45	31.1111	y
55	Mc_sRNA_01511	CCCTGATAATGGTCATCAGGGTTGTTTTTTATTA	y	4	n		y	-	7	15	5	7	34	35.2941	n
56	Mc_sRNA_01533	TGGGCTAATTTTTGCCATATTAAAACCGCCAATGATAACTGTTGATTCATGGCGGTTTTTTTTATCTACTGATTTTGGGTGTATATGATTAAACGGATTAAAAAATGATATTGTATTAATAGCTATCTG	y	2	n		y	htpG	38	52	15	24	129	30.2326	y
57	Mc_sRNA_01541	TGTTTTATCATCGCTGATCAAAAAACAACCTGTGTCAATACAGGTTGTTTTTATTTT	y	2	n		y		16	24	9	8	57	29.8246	y
58	Mc_sRNA_01570	AAAAGAAACCCTTTATCCAATATATAGATAAAGGGTGGAGAAAACAAG	n		n		y		24	9	6	9	48	31.25	n
59	Mc_sRNA_01666	CCTTGGGATTTGGCTTTTTTGATGAAA	n		n		n		5	12	3	7	27	37.037	n
60	Mc_sRNA_01690	AATCACCCAACAACCCAATATACCAACCAAGATATTGGGTTG	n		n		y		17	8	12	5	42	40.4762	n
61	Mc_sRNA_01750	GATTTCCGTGTTGGCGTGAACTTCACTTACTAATACTTGCCGATTTATCGGTATAATACTGAACACTCAAGCACGCTTGGG	y	1	n		y	-	20	26	18	17	81	43.2099	y
62	Mc_sRNA_01784	AAACAAAAAGACACCAGATTTTAACCCAGTGTCTTTTTGATTGGCATTACTTCTTAT	y	2	n		y		19	20	11	7	57	31.5789	n
63	Mc_sRNA_01798	GCAAAAGCTCTAAGCGATTGCAAATAAATATCGCTTAGAGCTTTGATGATACGAA	y	2	n		y		21	14	9	11	55	36.3636	y
64	Mc_sRNA_01847	AATACCCAATGACGATCACTAACAGGCATTTGATCATCATT	y	2	n		y		15	11	10	5	41	36.5854	y
65	Mc_sRNA_01864	ATTTTAGCACGCCAAGCGCCGTTTGGGGCGTTTTTGTGCT	y	1	n		y		5	14	9	12	40	52.5	y
66	Mc_sRNA_01869	CTAAGATAAAAGCCGCTTTGATAGCGGCTTTTGAAAGGGTGATTTTAGTATT	y	2	n		y	serS	15	18	6	13	52	36.5385	y
67	Mc_sRNA_01914	AAGCTGGGTGTGTTCATTTTGTTGATTGA	n		n		n		5	13	2	9	29	37.931	n
68	Mc_sRNA_01917	TAAATCATTGACTGTATGTGTCAAACCTGTAACGACTTGTTGCAGGTTTTTTTAATATTG	y	1	n		y		16	25	8	11	60	31.6667	n
69	Mc_sRNA_01954	TATTGGTAAGCTATTCACCCAAGGCGATGGGTCTGTTTTAATGAGTTTAGACGAGTTTGGTGCAATGAATTTGACCTACCAATGGGTGGGTCAAATTTTGCTT	y	1	n		y	-	25	36	15	27	103	40.7767	y
70	Mc_sRNA_01955	AAAAAAGTCCCATGATATCGCTATCATGGG	y	2	n		y		11	7	6	6	30	40	n
71	Mc_sRNA_01979	TAGGCTCTAGACTAGCAGGGTG	n		n		n		5	5	4	8	22	54.5455	y
72	Mc_sRNA_02003	AAATAAAAACACCGTTTCCAACTCTGAAAACGGTGTTTCCCTATT	y	2	n		n		16	13	11	5	45	35.5556	y
73	Mc_sRNA_02026	AGTCTGTCGTAGCATAGCCACATATAAAGCTCATCGTGTCATATGATGGGCTTTTTATTAT	y	1	n		y		16	22	11	12	61	37.7049	n
74	Mc_sRNA_02061	TATCAGGTGTGCCGGTCATGCTTGG	n		n		n		3	8	5	9	25	56	y
75	Mc_sRNA_02066	AAAAAATCTGCTTAACGCAATATTATAAGGGGCATTAAGCAGATTGTCAGTAACTTTT	y	1	n		y		22	18	8	10	58	31.0345	y
76	Mc_sRNA_02075	AAACAAGCCCTAGGGTCATATTTTTTTTGTCCTATTCTAACCCTAAGGCTCATTGTATCTGCG	y	1	n		y		15	23	15	10	63	39.6825	n
77	Mc_sRNA_02077	AAACATGCACACATTTTGGTTTG	n		n		n		7	8	4	4	23	34.7826	y
78	Mc_sRNA_02100	AAATATCAAAAAAAGACTGCTGATGACATTAGC	n		n		n		16	7	5	5	33	30.303	n
79	Mc_sRNA_02109	ACCTGATAATGCCAAGGAAAATTTACGCATTATGGGCTATATATGTTAGGTCTTAAAGTATCTTTTTATACAAAAAACACTCATGAATAGTCTTATG	y	2	n		y	-	35	33	14	15	97	29.8969	y
80	Mc_sRNA_02144	AGTACCTAGCTTTAAAGCAGGTAAAGTCCTAAAAGAATCAGTCAACTGATTGACTTGATGATGACACAAAAAAGTCGCTCCAATTGGGCGGCTTTTTTATGTCA	y	2	n		y	-	35	29	19	21	104	38.4615	y
81	Mc_sRNA_02157	TTAAAGAGTGATGGGTGTATCAGATACACACCATCGATTTTGGTCGTCTCAATGGCGGAAATGACGCATACCT	n		n		y	purH	21	20	14	18	73	43.8356	y
82	Mc_sRNA_02229	TCAGCTGAGTGATGGTTTGGAGCAGATAATCCCAAACCGCTCAATAAAATAAGCCGTAACTGACTGTTATGGCTTATTTTATTGCCCACAGAATCATC	y	1	n		y		30	28	21	19	98	40.8163	y
83	Mc_sRNA_02267	AAAATTGCCTTGATATCAAATCCAACCTTAATATCAAGGCTATCCGATTTATTTTGA	n		n		n		20	20	11	6	57	29.8246	n
84	Mc_sRNA_02294	CAGTTGACCAAAGCATCTTTTAGTGTGCTTTGGTCATGGATAAGTTGATATCACGGGGGCATAAGACAAATGCT	n		n		y		21	22	12	19	74	41.8919	y
85	Mc_sRNA_02323	ATCACACCAAAAAAGGACGAAAGATTATTTTTG	y	2	n		y		15	8	5	5	33	30.303	n
86	Mc_sRNA_02384	TTAGCGGTCATCACTCAGATTAGT	n		n		n		6	8	5	5	24	41.6667	y
87	Mc_sRNA_02387	GTTAAATGCCTTTTGCCCAATGACAAATAGGCACAATGCTCTGTTTGTTCTATGATGGTCTATTATGATCATCATTTTATTGACCTATTTTTT	y	1	n		y		23	40	16	14	93	32.2581	n
88	Mc_sRNA_02404	ACAAAGACAGTAGTGCATCTGTGGTCTTTGGTGCAAGAAAACAACAAGAAGTTAAGCAGTAATTTAAACACAATGCTTGGTTCGGCTGATGGGGTGGATGCTTAATCAAATATGAATGATTAAGATGATACGCCCAAGCCATGCCAATGATTGATAGCAACGATGGCAGATGATGAGTTTTCATTATCTGCCATTATT	y	1	n		y	-	66	55	31	46	198	38.8889	y
89	Mc_sRNA_02433	GATTGGTTGATTTGTGATGATTGGTGTTTGGTATTTTATCCATACCTAAAACCGAATCAGCCAATGACGCA	n		n		y		19	25	11	16	71	38.0282	n
90	Mc_sRNA_02494	ATAAAAAAGAGCTTAATCATAAGCCCTTTTTATCGCATCGTCAGAAAATTAAACGGCACAAGCATCACTTGCCAAATAAGTTTCAAGTTCTTCTGAACCACCGATGCGTTTGCCACCAACAAAGACTTGTGGCACTGTCTC	y	1	n		y	-	47	37	35	22	141	40.4255	y
91	Mc_sRNA_02526	AAAAATCCCCAAGCCAGGGGAGACTTGGGGAGAAAGTGAAAAGCTCATAAAAGCTACA	y	1	n		y	-	25	7	11	15	58	44.8276	y
92	Mc_sRNA_02541	ATATTTTATGAGTTAAGTTTGCATGCTTGATATGCAAACTTAACTCTTTTTT	n		n		y		14	25	6	7	52	25	n
93	Mc_sRNA_02546	TAATAACAACAATAATAAAATACTGTGCCATTGCCACAAAGACTGCATTCTTGTCT	n		n		y		22	16	12	6	56	32.1429	n
94	Mc_sRNA_02567	GTAATGGAGTGGAAGATGACTCACTTTGCATTATCTAAGTGAGTCATTAAGGCTTCT	n		n		y	-	16	19	8	14	57	38.5965	y
95	Mc_sRNA_02603	CATTCCGTGGTATCGGGTAAGAGCATCTCACCCATAAAATTATGAT	n		n		y		14	13	10	9	46	41.3043	y
96	Mc_sRNA_02651	TATGGGTAGGTTTTTGGTATT	n		n		n		3	11	0	7	21	33.3333	n
97	Mc_sRNA_02653	AGATTAGTCAGGTGGGTTGTAGGTATCGTATCCAAACCATGATACATGGTAATGACTTGGTC	n		n		n		17	19	9	17	62	41.9355	y
98	Mc_sRNA_02707	ATCAACGAACCCAATCTTGACTTGATACAGTTAT	y	1	n		y		12	10	8	4	34	35.2941	n
99	Mc_sRNA_02717	GGCTTTGGCTAATAATCTATGAGCCAAAGCCTTTTTTGATACTAAT	y	2	n		y		13	17	8	8	46	34.7826	n
100	Mc_sRNA_02835	TGTTCAAAGTAATAAGTCAGGTCGTGCCTGTTGGTTCGG	n		n		y		8	13	6	12	39	46.1538	y
101	Mc_sRNA_02882	CAAGGCAAAAGATGAAGCTGATGAGCGTCAAGCCATTAAAGAGCTTTCTAATACAGCAGCTGAAACACAGCCAAAAACACTTGGCGATATTTTCGGTGAGCAGCTTAAAGGTTGATTGTCCTGAATATGATTAAGCCTATTAAAAAGAGCGGTGTTGGTCATCGCTCTTTTTATTGC	y	2	n		y	rpsA	57	48	32	40	177	40.678	y
102	Mc_sRNA_02883	ATAAAAAGCTTGATTTGTGATTGAGGTAGGTCGTATGCAAGCGGTAATAA	n		n		y	-	17	15	4	14	50	36	n
103	Mc_sRNA_02952	TATAGTCCACCATGAGTAATGGAT	n		n		n		8	7	4	5	24	37.5	y
104	Mc_sRNA_02976	TGTGATCAATGGTGCGGATGCTGCGGTCTTTACTCGCCATATTGCAAAATTGTTGGCAGATCCGCGTCGTATCTTGTTATAATCTAATCGCCAAGACTAACAACGCATCGATCAAAATCGGTGCGTTTTTTTATAAA	y	1	n		y	-	36	44	28	29	137	41.6058	y
105	Mc_sRNA_02983	TTTGCTCAAACAATCGCCAAACTGATT	n		n		n		9	8	7	3	27	37.037	n
106	Mc_sRNA_02999	CCATTCCTTGGATTAATGCTTGGCTGTCTTCAGACAATGTTCAGGTTGCCCCTCAAGAAACCGAAATTACCACTTATTTGGTTGGTCAGATTGATTCTGATTTAGATGATGTGGATTTGGACGATTTTGAGCTATAACTAATTACCAAAAGGGCTTGTTATGAGACAAGCCCTAATTCATAAATCAGTCA	y	1	n		y	nrdB	54	63	35	38	190	38.4211	y
107	Mc_sRNA_03018	ATAAAGATGGCGATCGATTGTTAGCATTCGGCTAACCTAAGCTTTAGAGCACAGTGCAGCAACGCAA	n		n		y	-	22	15	14	16	67	44.7761	y
108	Mc_sRNA_03032	AGTATTTTGGCATAAAAACTTGTATACGAGTTAATCGTGTACAAGTTTTTTATTGG	y	1	n		y		17	23	5	11	56	28.5714	n
109	Mc_sRNA_03110	ACAGCAAAAGTTGTAGGTCTTTTAATAG	y	2	n		y		10	9	3	6	28	32.1429	y
110	Mc_sRNA_03111	ATCTAAAGGCTGTACTTTGCAGGCGCAAAGCTGTAAATTGTACCC	n		n		y		13	12	10	10	45	44.4444	y
111	Mc_sRNA_03121	GCAGTCGCAAGCCCCACGATGTCGCTGTGAGACTTGCGTTGTGTTGATTAGAGCTTGACTTAACTGCT	n		n		y		13	20	16	19	68	51.4706	n
112	Mc_sRNA_03122	ACACAAGGATAATTGCGATTTGTATGAAAGTTTTCATCGCTTTTTCCTTCTGCTAGTGAGTGTACAGTAGCTTGGTTGTTCCAGCAACCTTGCTACCACCTCCAAGACTGATAATACCTTGTCTTGTTGGTGT	n		n		y		30	48	28	27	133	41.3534	y
113	Mc_sRNA_03123	AACAAAAGCCTAGCTACTGCAAATAGCTAGGCTTTTTTATTAACCCCTTTTGGCAG	y	2	n		y		17	17	13	9	56	39.2857	n
114	Mc_sRNA_03127	TACTACTAAACTCAAAGCGGTATCAAATCTCGCCCCGA	n		n		n		13	8	12	5	38	44.7368	y
115	Mc_sRNA_03128	TGACGGGTTGAGAGAGCCTAATACAACACCCAGTAATGGGAAATAAGCTCCGCTGTCTT	n		n		n		18	13	13	15	59	47.4576	y
116	Mc_sRNA_03137	GCTAAATAGCACTATATAACTTAAAAAACCAACCGTCCTTTATGGGCGGTTTTTTATTG	y	1	n		y	-	19	20	11	9	59	33.8983	y
117	Mc_sRNA_03142	AGTGGCTAGGCGTTTCCACCTAACCTGCCTTAGTAGCTGCAACTACCTTAGGCTTTTACTGTTAGTAAGCTGGATAGCTTGCAACAGCAGGGCAATGATGATTGTGAGTCTTAGCATTGCCTTTCCTCCTTATGTTACCGCTAGGCTTGTCCTAGCCCAATCAACACCCCTTGTGTTG	n		n		y		37	56	46	39	178	47.7528	y
118	Mc_sRNA_03175	AAACCATCAAGCAAGGGTGGTAGGACACCCAAGCCTGATAGGTTACCGCCACCGACCTATGTAAGTGGTGGCGACCTTAGGAGATAAGACAATGA	n		n		y		31	16	22	26	95	50.5263	y
119	Mc_sRNA_03176	CTCTTCAAAGTTATCATCATTGTTATCCTGCTACTAATAAACAACAACGCTTACTAAGCAGGTAGCCTGTAAAGGCTGGGGGGCGGTGGGCTTCGCCATCGCTTCACTCCTAAAATCTAAATA	n		n		y		35	34	30	24	123	43.9024	y
120	Mc_sRNA_03180	GCCATGGCGGATTTGGCTTGACATACCCCATGTCAAGCCATTTTAAGGCAATAAA	y	1	n		y	-	16	14	13	12	55	45.4545	y
121	Mc_sRNA_03181	GGGCAATAAAAAACCGCCTATCATCAGATAAGCGGTTTGGGGGTTAATCAT	y	1	n		y		17	12	9	13	51	43.1373	y
122	Mc_sRNA_03182	GCTGGTAGCAAGACTACTGTAACAACCAAGCTACTGTACACTCACTAGCAGA	n		n		y		18	10	14	10	52	46.1538	n
123	Mc_sRNA_03183	GTTGTCATCATCTTGCTACTGATAAGCGGTTCTGCTTACTAAGATGATGCCTAGCCCAAGTAAGTACCAAAGTTGCAAAGGCTAGGGGCTAACAAGGAAGTTAGCCACCCCTGATCTT	n		n		y		33	31	27	27	118	45.7627	y
124	Mc_sRNA_03184	TGACCAGCCGTGTTCAAGCCGCAACG	n		n		n		6	4	9	7	26	61.5385	y
125	Mc_sRNA_03225	ACCAAAAGCCACCCAAATAACAGTTTTGGGTGGCTTTTGCTATTCAGCCAAATGATTAGCCAATCAAAGTTACTGGCGATAAGCCAATTCAGTTAAAATGGTTTCAGCATCGCTCCATCGGTTTGCACTGTTT	y	2	n		y	-	39	39	30	25	133	41.3534	y
126	Mc_sRNA_03345	AATCACACCCCGATGACGGATCTGCCATTCCAACAAATAGGATGCGATCTATAATCATCTCGTATA	n		n		y		22	16	18	10	66	42.4242	y
127	Mc_sRNA_03346	ATAAAAACCCCACTTGCATGACTTTACAAGTGGGATTTTATTCAAAAGTAAAAATC	y	2	n		y		23	16	10	7	56	30.3571	n
128	Mc_sRNA_03349	AAAGCCACTGCCTCGCCTGTATTTGTGATAAAAAGT	y	1	n		y		11	10	8	7	36	41.6667	y
129	Mc_sRNA_03391	ATTATAATCTCAGGCGGTGTATGGTCGCCTGAGATTATTACATC	y	2	n		y		11	15	8	10	44	40.9091	n
130	Mc_sRNA_03416	TGGTAAATATCTCATCACCAAACCCATGCACAAA	n		n		y		14	7	10	3	34	38.2353	n
131	Mc_sRNA_03422	AGCATCATAGAGCTCAAGTCATCTTGGGCTCTTTTTATA	y	1	n		y		10	14	8	7	39	38.4615	y
132	Mc_sRNA_03439	TTAGCCTAAAACCCACCCCAAAATTAGCAATCTAACT	y	2	n		y	-	15	8	12	2	37	37.8378	n
133	Mc_sRNA_03481	CAAATAAACCCCAAAGGTTCTACCTGCTTGGGGTTTATTTCAACGATAAACATC	y	2	n		y		18	15	13	8	54	38.8889	y
134	Mc_sRNA_03490	ATAAAAAAAATCGCACTCACAAGTGCGATCAGCGTCAAAAAGTATCAAAATTT	y	1	n		y		25	11	10	7	53	32.0755	n
135	Mc_sRNA_03514	GATAAAAAGCACATGGCAAACTACAAGCTTGCCATGTGCTT	y	2	n		y		15	9	9	8	41	41.4634	y
136	Mc_sRNA_03549	AAAAACCCCAAGCCATCGTTGACTTGGG	y	2	n		y		9	5	8	6	28	50	n
137	Mc_sRNA_03583	AAAAACTTGCCAAATACGATATCTGGCAAGATTTTGTTAAATCAGATTTATTAATAT	y	1	n		y		23	20	7	7	57	24.5614	n
138	Mc_sRNA_03651	AAAGTTAAAAAGCGCTTAAGTTACCCAAAGCGCCTTTTAACTGTTAATAAGACT	y	2	n		y		21	15	10	8	54	33.3333	y
139	Mc_sRNA_03700	ATAGATTGACTGAACAATACATAAAATTTAAACAGCCAAATGGCAAACTGAGTCAGTATTTGGC	y	2	n		y		27	16	10	11	64	32.8125	y
140	Mc_sRNA_03826	AAAAATATGGTCTGTTTATACAGACCATATTTTTTGATACAGCAGTTAAATTTAGGCTC	y	4	n		y	-	20	22	8	9	59	28.8136	y
141	Mc_sRNA_03839	ACAACACAACTTGATGCCATCGCTAATGGCTATCAAACTGATTATCAGGTTGGTAAATGGCGATATCCGCCATCTTGGACCGTCGTTATGTTTAGCCGTAACAA	n		n		y		30	29	24	21	104	43.2692	y
142	Mc_sRNA_03873	CACAAAGAAACTTGTGAACGAAACATTTAATAATTGCCCAAAATGTTACTGCACACACTTTGTAAAAGCAGGTTTGGGCAATGGCAAACAACGATACAAATGC	n		n		y		42	23	20	18	103	36.8932	y
143	Mc_sRNA_03906	CATCACGGATACCATAAATCTCAATCATGCCAATAGATAGCAAAATTTTTGGTTGATTGCGATTACAGGCATCACATCCCCAATCTGGTCGCCAAACGATGGTT	n		n		y		33	28	25	18	104	41.3462	y
144	Mc_sRNA_03916	CCAAAAAGCCCATCAGCATTAACTGATAGGCTTTTGGTCAAAATAGCT	y	1	n		y		17	12	11	8	48	39.5833	n
145	Mc_sRNA_03927	TCCAACCCAACAGGCATCATTTGTACTGACAGATGATGCTTGTTGGGTTTT	n		n		y		12	17	11	11	51	43.1373	n
146	Mc_sRNA_03956	TGAGTGATGGGCTTTATTGTCAAATGACCGAGTATTATTCAGATACTGAGTATTATTCAGATTTTAAAACAGCAAAAATCTCATCACGAACCGTATCGATGGATTTTGTTCCATCAAAGTCATGATATTCAGGGGCATTTTCGCCCGATTTGGCAACTTCTTGATAATGACTAATCAATGTCGTGGT	n		n		y	adk	55	63	32	37	187	36.8984	y
147	Mc_sRNA_03982	ACTTAACCAAAGGTCGTATTACATACCGTGGCAAATAATCTGACAGATACGACAAACCCAATCAATTGGTTGGGTTTTTTTGGTAT	y	2	n		y	infA	28	26	16	16	86	37.2093	y
148	Mc_sRNA_03988	CAATAAGATACACTGGCAAAATGCCGATGTATCGCTAACGATGATGATAATTCATCATGACACAGAGTAACATAAAATTACA	n		n		y		35	19	15	13	82	34.1463	y
149	Mc_sRNA_04047	AAAAATAACCACCCAAAATTGGGCGGTTATAAATCACCATACATCAGCGTGCAACTGATGGCGGTTGATGCTAAAACTTTTCAATAAATTCAGCATACGCCTTGATAAAGTTCTTTAAAGTTGCTTGACCGTGCTCAGATACCAGCTCACCTTGTTCATTGAACGCCCCAGTAAAGATACCGCCGAAGTATGCACCAAAGGGCA	y	1	n		y	-	67	50	49	38	204	42.6471	y
150	Mc_sRNA_04060	GGTTATTACCGCCATTATCTTCTACGATAGAACGGTACTTAGTTACCATGTCGGCAACCTGGTTGCTTTGGTCTGGATGTACCAGTAGCACCACTTCATAATGTCTCATAAGGACTCCCTACGGATTAAAACAGCCACCACCTTGTGATGATG	n		n		y	rpsF	39	45	38	31	153	45.098	y
151	Mc_sRNA_04065	ATCATTAAACTGTTCAAATCATCAAGCAAGGGTAAAAATTTGCCCTTGTTTAAATTG	y	1	n		y		21	19	9	8	57	29.8246	n
152	Mc_sRNA_04077	AATCAAAAAGATGCTTATCACAAGCATCTTTTTGATATTAATATCAGCTCACCAGATCAATACTCTATATTAAAATTCTACATTAAAAAAACCGCTCACTGGATT	y	2	n		y	-	42	33	21	9	105	28.5714	y
153	Mc_sRNA_04128	ATTGGGGTTAAGTACTATGGTGATGACGAAGAATGACAAAAGCGGAGATTTATCCGCTTTTTTAA	y	2	n		y	-	21	20	7	17	65	36.9231	y
154	Mc_sRNA_04135	AATGTATAAAGACGCCAACTAACAGC	n		n		n		12	4	6	4	26	38.4615	y
155	Mc_sRNA_04179	CCAAGAACAAAAAGAGCTATTTAAAAAAATTCTGCAAATAACCGAATTTTAAGTCAAAGAATTTGAAGTAAAAGACTGTAAAAACACTTCAAACGCCCCCATCAAAATTAGCCTGATGGGGTTTTGTTTTGA	y	1	n		y	-	56	34	22	20	132	31.8182	y
156	Mc_sRNA_04189	TTTCACCTAAATGGGTCTGACTGTGCTACAATAAGACCCATTTTAGCTCAACCTACTTTGATGACAATCATTGGCAAATATCATGAAACTGACACCCAAACCCAATA	n		n		y	-	37	29	27	14	107	38.3178	y
157	Mc_sRNA_04217	CGCTCAGTAAATTACTGGGCGTGTTTTTTAT	y	1	n		y		6	13	5	7	31	38.7097	n
158	Mc_sRNA_04232	CCATCTCGCACAGGTCGCTTTCATTCTGTACGCGTGAATTTGTATTTAACCGATTCCGATCAAGTCAATCGCTTGTATACCGCTTTGGATAAAGCTGCAACTGTGCGTACCGCTGTTTGACCCAAGACCGCTGTTTGCGGTCTTTTTTTG	y	1	n		y	-	29	51	38	32	150	46.6667	y
159	Mc_sRNA_04247	ATAAAAAACCTTGTTAGCCATAACAAGGTTTTTATGAAATCGCTACTATTTTAATGTGTAACGATTACTCATTATTATTACGCTCAAAATGGTTATGTTCCACTTCATAAAGTGCACCTAATCTTTCTTGCTGTTCTTCATCCAATAATTTTTT	y	2	n		y	-	47	62	28	17	154	29.2208	y
160	Mc_sRNA_04280	AAAGAATTCTGGAAAGATGTCAAATAAAATCTGCCAAAAAAGACC	n		n		y	-	23	8	7	7	45	31.1111	y
161	Mc_sRNA_04295	AAACAAACCCAAGCGTGGCAGTCTATCAATCGGCTTGGGTTTAAAAAATGGC	y	2	n		y		18	11	11	12	52	44.2308	y
162	Mc_sRNA_04305	CCATCAAAAAACCCTTTTTGATGGTCAAAAGGGTTTTTTGATTTCAGGGTCAAACGGCA	y	2	n		y		18	18	11	12	59	38.9831	n
163	Mc_sRNA_04329	TAAAAAGGCAATGCATAAGCACTGCCTTTTTGATTCAAGCCTAAGCTTAAAT	y	2	n		y	-	19	15	10	8	52	34.6154	n
164	Mc_sRNA_04360	CCATTAATAAAATGCAGTCAAAATTGCTGGCTGCATTTTATTAATATAGAACTGTAAGGAAAACTTTAAGATTAATATCCATCAAACTAATGATTTTGTTGGCTATTTTTTTGAAAGTGCCTTTCGC	y	2	n		y	-	43	47	18	19	127	29.1339	y
165	Mc_sRNA_04385	ACTCATAAAAACTGGTTAAACTCGTCTTTGACCAGTTTTTATACTTGA	y	2	n		y	-	15	18	9	6	48	31.25	n
166	Mc_sRNA_04390	AAAAAATCCCATCAATAATTTATTGATGGG	y	2	n		y		13	9	4	4	30	26.6667	n
167	Mc_sRNA_04395	CAAGCTTCTTTATCAGCTCGTCGTTGTGGTGC	n		n		y		4	12	8	8	32	50	y
168	Mc_sRNA_04400	AGGGTTTGTAAGTTTGCAAGC	n		n		n		5	7	2	7	21	42.8571	n
169	Mc_sRNA_04401	ACAAACAAACCGCCATTAAAGGCGGTATGTCTGCTTGAAAGCCAACAAGTTTTGGAGAAATGAT	y	1	n		y		24	14	12	14	64	40.625	y
170	Mc_sRNA_04455	AAAAATCCCAAATCATCAAACAATGATTTG	y	1	n		y		15	7	6	2	30	26.6667	n
171	Mc_sRNA_04459	AAACGCTGGACAATGCCAGCGTT	n		n		n		7	4	6	6	23	52.1739	y
172	Mc_sRNA_04500	CAGCTGGTTTTGGCTGGATATTTTTTATG	y	2	n		y		4	14	3	8	29	37.931	n
173	Mc_sRNA_04503	ATAAAATCCTGCTGTTAGTAGGATTTTATTTATTT	y	2	n		y		10	17	3	5	35	22.8571	n
174	Mc_sRNA_04513	GTGTATGGGTAATGTGTAACGATTCACCTATGTTTACGCTTGATTCAGTTCTCTTTACTTTTTTGGTGTTTGTATTGGGTACAAACACCAGGTTAATTATTTGTTGGAATTAAATAATTAACCCAGACTCATACTATGTTGTTAAATAATGT	n		n		y		41	63	20	28	152	31.5789	y
175	Mc_sRNA_04514	AAACTTCGTCAGTTTATAAAATAAAAGCATA	n		n		y		15	9	4	3	31	22.5806	y
176	Mc_sRNA_04560	CAAAAACTACCCTGAAAAATCATATTCAGGGTAGTGTAAGTCATCAAATTACGCATCCAAGAGTGCTTGTGCTACCGACAAATTCAAT	y	1	n		y	hisA	33	22	19	14	88	37.5	y
177	Mc_sRNA_04565	GGAAACTTGGTGTCCAGCCAATTAATCACCACTTGGTGAAGGCTGGTATGTTTTG	n		n		y		13	17	10	15	55	45.4545	n
178	Mc_sRNA_04594	AAAAATACCCCAAAAGTTAGCTTTTGGGGTGTTCATATCTAAACAGCTTTTTATGATTATCGTGAATTATAAAAAG	y	2	n		y	-	28	26	10	12	76	28.9474	y
179	Mc_sRNA_04608	GGCTTAAAAACTTTTTCTTGTTCATCATCAAATCACTTTTAGTCCACTTTTTGA	n		n		y	-	14	24	11	5	54	29.6296	n
180	Mc_sRNA_04612	TTTAATCAACCAACCGATAAACATTCATCGGCTGA	n		n		y		13	9	9	4	35	37.1429	n
181	Mc_sRNA_04620	ATAAAAAACCCAAAATGATGCTTTGGGTTTTTTGTCAGGCTAACTTAAAGTTAT	y	3	n		y	-	19	19	7	9	54	29.6296	y
182	Mc_sRNA_04640	TATGGTCGCAAATCCAAGACCCAAACTCTGATCTATTTTGGGTCAAATTGGTCTACAT	n		n		y		17	18	13	10	58	39.6552	y
183	Mc_sRNA_04641	AGAACCAAATGACCGATGGGTAATTTGGTTCTTGGGTTGATTACGGTTGGTTT	n		n		y		12	19	6	16	53	41.5094	n
184	Mc_sRNA_04648	TGATTGTTCACTTTCTTCATCGTCTGCTAAATCCATCATTATAATTGAGTTAAGTGGGAGCATACCTGCCTTTGATGGCTTAATATTATCTTATCACAGCCATCAAAGGTAGGTTGCCTAAG	n		n		y	-	32	44	24	22	122	37.7049	n
185	Mc_sRNA_04658	ATTAATTTAATACTGTTCATCAAAATCTACTAAAATAACACAACCTAATAATTAATCAAAT	y	1	n		y		30	20	10	1	61	18.0328	y
186	Mc_sRNA_04679	AGTTGGCGATACCCTAGCCGTCACAGGTGCAGGTGCATATGGATTTAGTATGGCATGTAACTACAATACCCGCCCAAGACCGTGCGAGGTGATGGTCAATCATGGCACTCATCGCTTGATTCGTAAGCGTGAAGCGTTAGATGATCTGTGGAAAGATGAACTCATCTAAATCACACCCATCGCAGATGCTCTG	n		n		y	lysA	52	47	45	49	193	48.7047	y
187	Mc_sRNA_04773	TTAAAAAAGCCTTTCGAGTCATCGAAAGG	y	2	n		n		11	7	5	6	29	37.931	n
188	Mc_sRNA_04777	ACAATATCCGCTCACAGTTATGATGCCCCAAAGCTAT	n		n		y		12	9	11	5	37	43.2432	y
189	Mc_sRNA_04785	CAATAAAAAAGCACTGAATGTCAATCAAGT	y	2	n		y		15	6	5	4	30	30	y
190	Mc_sRNA_04823	TTCAGATGACGCCAATCAAAATTACCGACCGATGAGCGTCATCAAAATAATGC	n		n		y		20	11	13	9	53	41.5094	y
191	Mc_sRNA_04824	AAAAACCCAAGCACTGATTTAGTACTTGGGATTTTTATGATGATGCGATATGATATCAAG	y	2	n		y		21	19	8	12	60	33.3333	n
192	Mc_sRNA_04916	GGCGAATAATGATCCTTTGGTGTGGCACTTGTTT	n		n		n		6	13	5	10	34	44.1176	n
193	Mc_sRNA_04919	TTTAGGGTGTCCATTTCAGTGCGACACCCTTTTTATTTT	y	1	n		y		6	18	8	7	39	38.4615	n
194	Mc_sRNA_04924	CTTTAGGCTGACTATGAGTGC	n		n		n		4	7	4	6	21	47.619	n
195	Mc_sRNA_04925	TAAAAACCGCCAAATCCACATTTGACGGCTTTATCCCAAATAACTTGC	y	1	n		y		17	12	14	5	48	39.5833	y
196	Mc_sRNA_04949	TAAAAAACCCTAGAATAATCTAGGGTTTAATCTTTATTGCAGATGCAGTCGAGCAGTACAATAA	y	2	n		y		25	18	10	11	64	32.8125	y
197	Mc_sRNA_04951	TATAGCTCCGTTGTCTTGGGACGGGCATCAGCTCAAATCGGAAAAAA	n		n		y		14	11	10	12	47	46.8085	y
198	Mc_sRNA_04960	CGAGCTGGTCGCAAGCTCGTCTGACATT	n		n		y		5	7	8	8	28	57.1429	y
199	Mc_sRNA_04966	AAGAGTAACATACACTCTGATAGTTTAAAAACCAGTAACTTGCTTACTGGTTTTTTCATCACATA	y	2	n		y	-	23	22	12	8	65	30.7692	y
200	Mc_sRNA_04981	TAAAAAATCACCGAATTTATCATTCGGTG	y	2	n		y		11	9	5	4	29	31.0345	n
201	Mc_sRNA_04989	ATAAAAACAGGGCAATTTGCCCTGTCTGAAATCCCCTAATTTATCCGCCCCAAATGT	y	1	n		y	-	18	15	16	8	57	42.1053	y
202	Mc_sRNA_04997	GGAGCGGCTTACTCCTTGTTTGTTATGATGTTTATATTTAT	y	2	n		y		7	20	5	9	41	34.1463	y
203	Mc_sRNA_05029	GCATAATATTCGCTGATCATATTTCTAAAGTCGCTCAATCTTGAGCGGCTTTTTT	y	1	n		y	-	13	22	11	9	55	36.3636	y
204	Mc_sRNA_05036	AAAGGGGCTAAATAGCCCCAAATTATTTGTTTTTGTCGTGATGCAAGGTGTTAATCTCGTTTAGCCATTTGGCGATTGTTTCCCTTGTGATTGGTACGTTGTACCTTGTAGTAAGGTTTTCCAAGGTGTTA	y	1	n		n		28	51	20	32	131	39.6947	y
205	Mc_sRNA_05064	CTAAAAAATCAAGCCACCCAAAAAATCTGGACGGCTTTATCTATCAATTCATTTGCCTTATTCAGGTATACAGCTTGGATTGACTGT	y	1	n		y		28	27	19	13	87	36.7816	y
206	Mc_sRNA_05077	CTATGCCACAAGCCATCAAAATCCCACCAATAAACGCATTCATTAGCTGTGTGTGCCAATTATTTTTGCATTATTGCACTGATTGATCTGATACATCCTTAATTTAA	n		n		y		33	36	25	13	107	35.514	y
207	Mc_sRNA_05103	AATGCAAACAGCCTGCAAGCTTAAACGACCAATATCTTTT	n		n		y		15	10	10	5	40	37.5	y
208	Mc_sRNA_05108	GTTTTTTCCACATCTTAAACTCATGCCAAAACATC	n		n		y		11	12	10	2	35	34.2857	n
209	Mc_sRNA_05116	CGTTTTTAAGTGGCTTTTTTTAAATAACGGCTTAGTTTAGCAATGTTGCCTGCTTAAAAATGCTGCCCACTTAAATCA	n		n		y		21	30	14	13	78	34.6154	y
210	Mc_sRNA_05119	AAAGCATTGGGAGAGTTGCCCAATGCTTTTTGTG	y	2	n		y		8	11	5	10	34	44.1176	y
211	Mc_sRNA_05134	TAAAAATGCCCCAAAAATTATCTAACTTTTGGGGTGATTGCAATTTTTTACAATTTTTGAGTCAATGCCAATACGGCTAAAGGCTA	y	1	n		y	-	29	29	14	14	86	32.5581	n
212	Mc_sRNA_05159	ACAAAAGGCTTAAGCGATGTGAGATCACGACGCTTAAGCCAAACACTTATTTT	n		n		y	-	19	13	11	10	53	39.6226	n
213	Mc_sRNA_05172	TTAAGAAAAAATGTCTTGCCGCTAACCATGAAATGTTTTGCCGTGATAACATCATTGAATGTACCGAATATCACTAATCCAAGCCAAAGCCCATCCAAGCGGTGGGCTTTTTG	y	1	n		y	-	36	31	25	21	113	40.708	y
214	Mc_sRNA_05174	AAAGCAACAAGCTGCATCGTCACCAATGCAGCTTGCTACTTTACATGATTTTACCACCGTAAAATCTATATCCTTATCAACCTTCCATGAATAGCACTTCA	y	1	n		y		33	29	28	11	101	38.6139	y
215	Mc_sRNA_05175	TTGCCCCAATCCATCAGGGTTCTCCTTTGCTATGGGT	n		n		y		5	13	11	8	37	51.3514	n
216	Mc_sRNA_05210	ATATTGAATAATGAATAAGACTGCCAAAAAGGCATAAAATGCTGTGCTTTCGGCGGTAAAATCCATCGCCGAAAGTTGCTTT	y	1	n		y	-	29	22	14	17	82	37.8049	n
217	Mc_sRNA_05256	TGGTGTGTATGGGTAATGTGTAACGATTCACCTATGTTTACGCTTGATTCAGTTCTCTTTACTTTTTTGGTGTTTGTATTGGGTACAAACACCAGGTTAATTATTTGTTGGAATTAAATAATTAACCCAGACTCATACTATGTTGTTAAATAATGT	n		n		y		41	65	20	30	156	32.0513	y
218	Mc_sRNA_05293	AAAGCCAGTGCAATGATGGCAAAAAATTGCTATCATGCACGGTATCGCCAGACATTTCAATCATTAA	n		n		y		25	16	14	12	67	38.806	y
219	Mc_sRNA_05297	GGGAAAATAGGCACTTTTTATCTTAGGTTAAAAGTGCCTATTTTTATTTAGCTAT	y	2	n		y		16	23	6	10	55	29.0909	y
220	Mc_sRNA_05338	TTAAGACCTGATTTGATCCACGGTTCAAA	y	1	n		y		9	9	6	5	29	37.931	n
221	Mc_sRNA_05346	AGTTGTTGTATACTGATACATATATGTGTCAACCTATGGATAGATGATTGATATGTTTAATCTGATATTTAGATTTAAACAATGCTCAATTAATTATCCATAGGTATTTTT	n		n		y		36	47	11	17	111	25.2252	y
222	Mc_sRNA_05349	TGACACAAAAGAAGAATCCATTTTGGGTTCTTCTTTTTTTGT	y	2	n		y		11	18	6	7	42	30.9524	n
223	Mc_sRNA_05353	ATGCCGCCCAAATCGTTCAGTTGCTTTGGGCGGTTTTATTT	y	2	n		y		6	16	9	10	41	46.3415	y
224	Mc_sRNA_05411	TTCACCTCAGTATGATGGTGGTAGTA	n		n		n		6	9	4	7	26	42.3077	n
225	Mc_sRNA_05419	TTAAAAAAGATTGGTGTATCAACACCAATCTTTTTGAACGATCAGACCAATAATTTATT	y	2	n		y		23	20	9	7	59	27.1186	y
226	Mc_sRNA_05448	GCAATCTGGCTGCCAGTCAAGTCTATGAGTGAT	n		n		y		8	9	7	9	33	48.4848	y
227	Mc_sRNA_05476	CAAAGAAGCAAATAGCCAGTCTGATCACATGACT	y	2	n		y		14	6	8	6	34	41.1765	n
228	Mc_sRNA_05508	TCAAGCGTCAACGATTATCTGTACATGACACAACCTGTCAACCCCTTA	n		n		n		15	12	15	6	48	43.75	y
229	Mc_sRNA_05540	CTTTGCCATATGCCCCAAACAGGTCAGGGACATATGGCATGGGCGGTGAGGGCGGA	n		n		y		13	10	13	20	56	58.9286	y
230	Mc_sRNA_05543	TTAATCGCACTGGCTTGACCCCTATCCCACCAAATCA	n		n		y	-	10	9	14	4	37	48.6486	y
231	Mc_sRNA_05579	CCCAAATCGTCGAAGATTTGGGCGTGTTGTGATAT	y	2	n		y		8	11	6	10	35	45.7143	n
232	Mc_sRNA_05605	AAATCAGCCAATCTGTGCGTTTATTTCGTCTGCCCAAAATACCGATGATCTATCGGTATTTTGGTGATTGGCTGATATTG	y	1	n		y		19	29	15	17	80	40	n
233	Mc_sRNA_05626	AAGAACCCCAAGCGTATTTGCTTGGGGCGACAACACAGACAAATCAATC	n		n		y	fabF	18	8	13	10	49	46.9388	n
234	Mc_sRNA_05716	AATAAGCCGTGTTAGCAAAAGGCATAACACGGCTTAAGTTTTAAA	y	2	n		y		18	11	7	9	45	35.5556	y
235	Mc_sRNA_05752	AGCCCTAAGATACAGGGCTGTT	n		n		n		6	5	5	6	22	50	n
236	Mc_sRNA_05794	TGTGATCGGTGCTTTTAATTTGACCAGATATTACACAGTCAAACGATGACGACCTTTAGCACGGCGACGTGCCAAAACTTGACGGCC	n		n		y	rpmH	24	22	21	20	87	47.1264	y
237	Mc_sRNA_05819	GGATAAAAAAATCGCCCAACCAAGCTTGGTTGAGCGATAAGCTAACTTAATCCACCAATCATTCCCATTCAATC	y	1	n		y	guaA	27	17	20	10	74	40.5405	n
238	Mc_sRNA_05865	GGTGCTGAGCCACAACAAGAACAAGCAAAACCCGCTGATGATGGTGTCGTTGACGCTGAATTCACCGAAGTCAAAGACAAGTAATCACTTGTTGACTTCACCAAAATAGCCCATTCATGATGGGCTATTTTT	y	2	n		y	dnaK	42	32	30	28	132	43.9394	y
239	Mc_sRNA_05952	AATGGCCCAATCTATGGTTTGACAATAAAGACTTGTTTGATGGCAAATGATCAAACAAGCCTTTACTTAAAAAGCTTACCCACACTCTGATTTTTAAACAGCCATATTTTATGCCAAATGCCAAA	n		n		y		45	37	26	17	125	34.4	y
240	Mc_sRNA_05959	GAAAGGGTTGGTAGGCCTGATGGT	n		n		n		5	6	2	11	24	54.1667	y
241	Mc_sRNA_05995	ATCACGCATCAATCAAAGCTCCGA	n		n		n		9	4	8	3	24	45.8333	n
242	Mc_sRNA_06008	GCCCAACAGCAAAGGATAATAGGTACAGGTAAGTACCAACGCTAGGATAGCATG	n		n		y		21	8	11	14	54	46.2963	y
243	Mc_sRNA_06043	TAATCTTTGCCTTGGCGCGTACTGCTGGCTGGATTGCTCACTGGACAGAAATGCACTCAGAGTCTTTTAAAATCGGTCGTCCACGCCAGCGTTACACTGGCGAGACGCATCGTGAGTTCGTACCTGTGGACAAACGTAAATAATCCGCTTCATACGGATTTACTATAAAAATTTCCCCAAGTGATCGCTTGGGGAAATTTTT	y	4	n		y	gltA	51	58	47	46	202	46.0396	y
244	Mc_sRNA_06057	TAAATCTCTACGATACGGGTGCCTCGACTCATGAT	n		n		y	-	9	10	9	7	35	45.7143	y
245	Mc_sRNA_06081	GTCAGAACGCCTCCAACAATCCTTTGCAAAAACCATCTGTCAAACCTTATAGGTCAAGTAGTAGCATTGATGGATCTTCAATCAACTCCTTAATTGTCACTAGGAATTGAACTGCTTCTTTGCCATCAATCAAACGGTGATCATAAGA	n		n		y	odhB	48	42	35	23	148	39.1892	y
246	Mc_sRNA_06091	AATAAAAACACCCCAAAATATTTTGGGGTGTTTGTCCAATCA	y	2	n		y		16	12	8	6	42	33.3333	y
247	Mc_sRNA_06129	TTTAGAACAAAAACCCCACGCATCAGCTTGGGGTATTTGTCAAATCAGCAATCAGCCTAGCTCAACATAA	y	1	n		y		25	16	18	11	70	41.4286	y
248	Mc_sRNA_06134	TGATCAAAATTCACACTCATTACATTCCAGCCCCTATAAACAGATCTTACCTGCTGG	n		n		n		18	16	17	6	57	40.3509	y
249	Mc_sRNA_06139	TTAAGATAGGGTACTGCTTAAAGAGCAATCCGCCGAATGCTATCGGCGGAT	y	2	n		y		15	12	10	14	51	47.0588	y
250	Mc_sRNA_06162	AGCAAAAATCCGACCATTTTGGTC	n		n		n		8	6	6	4	24	41.6667	y
251	Mc_sRNA_06187	TCTAAAAACCCCAAATCATATCGATTTG	y	1	n		y		11	8	7	2	28	32.1429	n
252	Mc_sRNA_06188	ATGCACAGTTATACTGCTGCACCAGCCAGTCATGATAATCCCAAGTTGTTTA	n		n		y		15	15	13	9	52	42.3077	y
253	Mc_sRNA_06230	GATAATCCTAAGTGTGATGGTTGACCAACCATCACACGCTATGATTATGCCAAAGCA	n		n		y	rplT	19	14	13	11	57	42.1053	y
254	Mc_sRNA_06231	CTGTTATCCATTGACTGGCTCAACAGTTATCATCAAA	n		n		y		11	12	9	5	37	37.8378	y
255	Mc_sRNA_06272	AAAATTCAAAACCGCCATAAGTCGGCATTATGGCGG	y	2	n		y		13	7	8	8	36	44.4444	y
256	Mc_sRNA_06378	TTATGTCAATATCATCGTCGCTCGTGCTGACAATAAAGACTCTAAGGCCATCCAAGACTTTGTGAAAGCCTATCAAACCGATGAAGTGGAAGCTGAAGCCAAAAAGCAATTTAAAGATGGTGTTATCAAAGGCTGGTAATCTGACCGATCTGACCATAAAAATCCTCCAACCGTTGGAGGATTTTTATT	y	2	n		y	-	63	50	38	38	189	40.2116	y
257	Mc_sRNA_06394	CCATCAGGCGATAGGCTTGATGGTTTTTCT	y	2	n		y		5	11	6	8	30	46.6667	n
258	Mc_sRNA_06493	GGCAGGTTTCGGGTAGGCTGATGAGTGATACAACCAAAGCTCACCCAACGCCTAAT	n		n		y		16	11	14	15	56	51.7857	y
259	Mc_sRNA_06494	GGCAAAAAGACAATCAGCCGATGCCGTTATGCTAAGCTTGCTGTCAATCGGACAATCCGCTCACCGCTTGGT	n		n		y		19	16	20	17	72	51.3889	y
260	Mc_sRNA_06502	AAAATAAAAAACCCTTGTGATACTCACAAGGGCTAAAAGCCATAAAAAG	y	1	n		y		25	8	9	7	49	32.6531	n
261	Mc_sRNA_06519	TTAAGACAACAAAGGTCATGGGGACGGCATC	n		n		y	-	11	5	6	9	31	48.3871	n
262	Mc_sRNA_06549	CTGCATGATTGGGTCTGACACACCAAACCCTGATTCACGCAACAATGT	n		n		y		14	11	14	9	48	47.9167	n
263	Mc_sRNA_06565	CAACAAAAAACCAAACCCTTTCAGGTTTGGTTTTTATGGTAACTG	y	4	n		y		15	14	9	7	45	35.5556	y
264	Mc_sRNA_06609	ATAGCAATAAGCCTTTGAATATTTCCAAAGGCTTATGAAAGGA	n		n		y		17	12	6	8	43	32.5581	n
265	Mc_sRNA_06627	ACAAAAAACCAAACCCTTTCAGGTTTGGTTTTTGT	y	4	n		y		11	12	7	5	35	34.2857	n
266	Mc_sRNA_06638	ATAGTCTCACCGTCTGCGTAGGCAGGTTTCTCCTATTAGATTGCTTAGCAATACCTACGGTCTTAGACAGCACAACCCGTTGTGCTGAACTAATAAA	n		n		y		26	28	24	19	97	44.3299	y
267	Mc_sRNA_06704	CACACACAAACCTACCATCAAAAAACCCATCAGTG	n		n		y		16	4	13	2	35	42.8571	n
268	Mc_sRNA_06744	AGCTTGGTATGACCACGCCAAACCAAGCTTAATAAATTAGTAGTTGTTAACCACTTGACCAGCTTGGTCAACTTTATCTTCAACAGGTGCGGTTGCATTTTCACGGTTGGCTTGCTTATCAGC	n		n		y	rpsB	31	39	28	25	123	43.0894	y
269	Mc_sRNA_06745	TCAATCGCAAGTTCGATATCACCGCCTGCTTCTTCAAGTGCTTTTTTGCACTCCATCATGCCAAGACCAGTACGGTCACGCAGCTCTTTTACTAGCTTTGCAGAAACTTGAGTCATGTCAATTACCTTAAGTTTTAATTGAAC	n		n		y	tsf	36	47	37	23	143	41.958	n
270	Mc_sRNA_06749	CAAAATAAAAACCCAATAGGCAAGCATATTGGGTTTTTGTCAAAAA	y	2	n		y		21	11	7	7	46	30.4348	n
271	Mc_sRNA_06810	CAATAAAAAGCACTTTGATTTGACCAAAGTGCTTTTTGATGTTTAGATGTTGGCAGAA	y	2	n		y		19	20	7	12	58	32.7586	y
272	Mc_sRNA_06841	ATAATTAACCCAGACTCATACTATGTTGTTAAATAA	n		n		y		15	12	6	3	36	25	n
273	Mc_sRNA_06903	TTTGGTTTTATCCAGTGATTGTTATGTTGGTTTTAATCAAAACCAACATAACTTAGG	n		n		y		16	24	7	10	57	29.8246	n
274	Mc_sRNA_06924	TACTGGTTTAAATACTGGTTTAAAATGACTCTGCTTGAATTTATGGTCAACCAGACTCAT	n		n		y		18	22	10	10	60	33.3333	y
275	Mc_sRNA_06940	CAAAAAACACGGCTGTGAGCATTGTCATGACACTATTGTCATGACACTATTGT	n		n		y		17	15	11	10	53	39.6226	y
276	Mc_sRNA_06957	ATAAAAAAGCAGCCAGTAAACTGACTGCTTTT	y	2	n		y		13	8	6	5	32	34.375	y
277	Mc_sRNA_06980	AAACGCTTACATCAGTGAGCGTTTTGTATC	y	1	n		y		8	10	6	6	30	40	n
278	Mc_sRNA_07002	TTGTCATAAGCGGTATGTTAGTCTTTGGTCAACAAGCCTTTGGACATCCAAGGGCTTTGTG	y	1	n		y	-	13	21	11	16	61	44.2623	n
279	Mc_sRNA_07019	TGGCAATTCAAATAAGCCCTAAACACAAAATAACCACCAAATAACTATCACTTGGTACGGTTATTTTGCTA	y	1	n		y		28	19	16	8	71	33.8028	n
280	Mc_sRNA_07071	CAGGTGATGCCCACCTTTGTTTCTAAGACCCAAAG	n		n		y		9	9	10	7	35	48.5714	n
281	Mc_sRNA_07082	AAAAGGGTTTATGGTGCGTTAAAACCAACGCTTAACACACCATATTTCTTTGCTA	n		n		y		18	17	11	9	55	36.3636	y
282	Mc_sRNA_07103	AGAATTAGAGCATGGTACAGATTCGATATTAATGAGGATGAGCCGTTCGAACCTGAACCACTAAAAGA	n		n		y		26	15	11	16	68	39.7059	y
283	Mc_sRNA_07106	TTTACGCTCAATTTGAACGCAAACCGTAC	n		n		y		9	8	8	4	29	41.3793	y
284	Mc_sRNA_07112	CACTAAAAAATCCCCAAGGCGATAACTTGGG	y	2	n		n		12	5	8	6	31	45.1613	n
285	Mc_sRNA_07128	ACAAAAAATACCGTCATCATCAGATAACGGTAT	y	2	n		y		15	7	7	4	33	33.3333	n
286	Mc_sRNA_07223	AATATCACCAACAATGATTTTTAATGGGTGAAACTGTGTTTTTATATATCAAGGCTTTTCATGTTATTTCGATGGTTTGTTGGTTTGCAGGAATTTTTTA	n		n		y	hemJ	26	45	10	19	100	29	y
287	Mc_sRNA_07252	CCCTTGAAATTAGAATTTCAAGGGGTTTT	y	2	n		y		8	11	4	6	29	34.4828	n
288	Mc_sRNA_07266	ACTCAAAAATACACCCAATCCGTAACTTACGATTGGGTGTTGGGTGAGGTTAA	y	1	n		y		17	14	10	12	53	41.5094	y
289	Mc_sRNA_07290	ATAAAAAATCTCCAAAGCAGATACTTTGGAGATTTTGCTCATGA	y	2	n		y		17	13	7	7	44	31.8182	n
290	Mc_sRNA_07292	TAATAAAAAACAACCCTGATGACCATTATCAGGG	y	4	n		y	-	15	7	7	5	34	35.2941	n
291	Mc_sRNA_07312	ATCGTATTTATATGAACTTTTATGCCACAAAAAACCGCTGCTTACTTTGGTGTAACAGCGGTTGT	y	2	n		y		18	23	12	12	65	36.9231	y
292	Mc_sRNA_07320	AAAATAAAAACAACCTGTATTGACACAGGTTGTTTTTTGATCAGCGATGATAAAACA	y	2	n		y		24	16	8	9	57	29.8246	y
293	Mc_sRNA_07347	CTTGTTTTCTCCACCCTTTATCTATATATTGGATAAAGGGTTTCTTTT	n		n		y		9	24	9	6	48	31.25	n
294	Mc_sRNA_07444	TTTCATCAAAAAAGCCAAATCCCAAG	n		n		n		12	5	7	2	26	34.6154	n
295	Mc_sRNA_07466	CAACCCAATATCTTGGTTGGTATATTGGGTTGTTGGGTGATT	n		n		y		8	17	5	12	42	40.4762	n
296	Mc_sRNA_07469	AAATTGCCCCTTTTATCAACCAATCTGCATACCAACACTTAAAACTCTGATGTGGATAAGGTATGATGAACTTTTCACTTAAATGGATA	n		n		y		31	28	18	12	89	33.7079	y
297	Mc_sRNA_07514	TCTATTTTAGTTAAGCCAATGACTTTTGGGATATGATGATTAAGATGTCAATACTTCATAACTTCATGCAACAGCCATTTTAATCATCAAAGGCAAGTCGCTCAATGACTGATAAATCATTGATACCACACTCTC	n		n		y		45	44	27	19	135	34.0741	y
298	Mc_sRNA_07571	GCAAAGCTGTTGGGCTTAAAAACCAATCAAACTGCAAAACAATTATGACAATTGGTGTTAAAGATAAGAAGTAATGCCAATCAAAAAGACACTGGGTTAAAATCTGGTGTCTTTTTGTTT	y	2	n		y		46	34	17	23	120	33.3333	y
299	Mc_sRNA_07582	TTCGTATCATCAAAGCTCTAAGCGATATTTATTTGCAATCGCTTAGAGCTTTTG	y	2	n		y		14	21	10	9	54	35.1852	n
300	Mc_sRNA_07630	AATGATGATCAAATGCCTGTTAGTGATCGTCATTGGGTATT	y	2	n		y		11	15	5	10	41	36.5854	y
301	Mc_sRNA_07646	AGCACAAAAACGCCCCAAACGGCGCTTGGCGTGCTAAAAT	y	1	n		y		14	5	12	9	40	52.5	n
302	Mc_sRNA_07648	AATACTAAAATCACCCTTTCAAAAGCCGCTATCAAAGCGGCTTTTATCTTAG	y	2	n		y	serS	18	15	13	6	52	36.5385	y
303	Mc_sRNA_07685	CAATCAACAAAATGAACACACCCAGCTT	n		n		n		13	4	9	2	28	39.2857	n
304	Mc_sRNA_07688	ATATTAAAAAAACCTGCAACAAGTCGTTACAGGTTTGACACATACAGTCAATGATTTA	y	1	n		y		24	16	10	8	58	31.0345	n
305	Mc_sRNA_07713	AGTCAAACAAGACCCATACTAAGGTGATTGGGTGAACAAATCATCACTTAGTCA	n		n		y		21	12	11	10	54	38.8889	y
306	Mc_sRNA_07722	AAGCAAAATTTGACCCACCCATTGGTAGGTCAAATTCATTGCACCAAACTCGTCTAAACTCATTAAAACAGACCCATCGCCTTGGGTGAATAGCTTACCAATA	y	1	n		y	-	36	25	27	15	103	40.7767	y
307	Mc_sRNA_07723	CCCATGATAGCGATATCATGGGACTTT	n		n		n		7	8	6	6	27	44.4444	n
308	Mc_sRNA_07778	AATAGGGAAACACCGTTTTCAGAGTTGGAAACGGTGTTTTTATTT	y	2	n		n		13	16	5	11	45	35.5556	y
309	Mc_sRNA_07798	ATAATAAAAAGCCCATCATATGACACGATGAGCTTTATATGTGGCTATGCTACGACAGACTGAAAT	y	1	n		y		25	17	12	12	66	36.3636	y
310	Mc_sRNA_07832	CCAAGCATGACCGGCACACCTGATA	n		n		n		8	3	9	5	25	56	y
311	Mc_sRNA_07833	TTTAATTTTTCTGCTACTTCTTGATTGTCGTCGCCTTTAACGGTAAGAAATAAGTGGCTCAACCATTGAAAAGTCCTGCTTTATTTGTGCTGTGTCCATACCA	n		n		y		24	40	21	18	103	37.8641	y
312	Mc_sRNA_07838	AAAAGTTACTGACAATCTGCTTAATGCCCCTTATAATATTGCGTTAAGCAGATTTTTT	y	1	n		y		18	22	10	8	58	31.0345	y
313	Mc_sRNA_07848	CGCAGATACAATGAGCCTTAGGGTTAGAATAGGACAAAAAAAATATGACCCTAGGGCTTGTTT	y	1	n		y		23	15	10	15	63	39.6825	y
314	Mc_sRNA_07873	GCTAATGTCATCAGCAGTCTTTTTTTGATATTT	n		n		n		7	16	5	5	33	30.303	n
315	Mc_sRNA_07880	CATAAGACTATTCATGAGTGTTTTTTGTATAAAAAGATACTTTAAGACCTAACATATATAGCCCATAATGCGTAAATTTTCCTTGGCATTATCAGGT	y	2	n		y	-	33	35	15	14	97	29.8969	n
316	Mc_sRNA_07898	ACAAAACCTAAATAGCAAGATGAGGCAGTTAATCCATTAAGTCATTAAATGCCTCAATCAAGT	n		n		y		27	15	12	9	63	33.3333	y
317	Mc_sRNA_07914	TGACATAAAAAAGCCGCCCAATTGGAGCGACTTTTTTGTGTCATCATCAAGTCAATCAGTTGACTGATTCTTTTAGGACTTTACCTGCTTTAAAGCTAGGTACTTTA	y	2	n		y	-	30	37	21	19	107	37.3832	y
318	Mc_sRNA_08009	GATGATTCTGTGGGCAATAAAATAAGCCATAACAGTCAGTTACGGCTTATTTTATTGAGCGGTTTGGGATTATCTGCTCCAAACCATCACTCAGCTGAT	y	1	n		y		28	31	19	21	99	40.404	y
319	Mc_sRNA_08044	TCAAAATAAATCGGATAGCCTTGATATTAAGGTTGGATTTGATATCAAGGCAATTTT	n		n		n		20	20	6	11	57	29.8246	y
320	Mc_sRNA_08050	ATACCTTGTATTAATGATTCGTCCATAATCATTGCCCGCTCTACAGTCTCAGACTAAGCCGTGATTATTTT	n		n		y		18	26	17	10	71	38.0282	y
321	Mc_sRNA_08058	ACATTAAACTGTCAGACTTACTCAACTTTT	n		n		y		10	11	7	2	30	30	n
322	Mc_sRNA_08110	CAAAAATAATCTTTCGTCCTTTTTTGGTGTGAT	y	2	n		y		8	15	5	5	33	30.303	n
323	Mc_sRNA_08115	TACGCTTGAAGAAGTTGGTAAGCAATTTGATGTTACCCGTGAGCGTATCCGCCAAATCGAAGCCAAAGCATTGCGTAAATTACGCCACCCTTCTCGCTCTGAACATTTACGCTCATTTTTGGAAAATGATTAATTTAAAAACGGTTAACCTAAATTGCAAACCAAACCTGCTGGTGTCATTAGCAGGTTTTTATT	y	1	n		y	rpoD	59	59	41	36	195	39.4872	y
324	Mc_sRNA_08173	GATGATAAAATAAAGCCCTCATGGTAGATGGGGGCTTT	y	2	n		n		12	10	5	11	38	42.1053	y
325	Mc_sRNA_08174	ACTAATCTGAGTGATGACCGCT	n		n		n		6	6	5	5	22	45.4545	n
326	Mc_sRNA_08177	AAAAAAATAGGTCAATAAAATGATGATCATAATAGACCATCATAGAACAAACAGAGCATTGTGCCTATTTGTCATTGGGCAAAAGGCATTTAA	y	1	n		y		41	23	13	16	93	31.1828	n
327	Mc_sRNA_08192	ATAATAATGGCAGATAATGAAAACTCATCATCTGCCATCGTTGCTATCAATCATTGGCATGGCTTGGGCGTATCATCTTAATCATTCATATTTGATTAAGCATCCACCCCATCAGCCGAACCAAGCATTGTGTTTAAATTACTGCTTAACTTCTTGTTGTTTTCTTGCACCAAAGAC	y	1	n		y	-	51	59	40	27	177	37.8531	y
328	Mc_sRNA_08222	TGCGTCATTGGCTGATTCGGTTTTAGGTATGGATAAAATACCAAACACCAATCATCACAAATCAACCAATCGC	n		n		y		25	19	17	12	73	39.726	y
329	Mc_sRNA_08291	GAGACAGTGCCACAAGTCTTTGTTGGTGGCAAACGCATCGGTGGTTCAGAAGAACTTGAAACTTATTTGGCAAGTGATGCTTGTGCCGTTTAATTTTCTGACGATGCGATAAAAAGGGCTTATGATTAAGCTCTTTTTTAT	y	1	n		y	-	37	47	22	35	141	40.4255	y
330	Mc_sRNA_08323	TGAGCTTTTCACTTTCTCCCCAAGTCTCCCCTGGCTTGGGGATTTTT	y	1	n		y	-	5	19	14	9	47	48.9362	y
331	Mc_sRNA_08342	AAAAAAGAGTTAAGTTTGCATATCAAGCATGCAAACTTAACTCATAAAATAT	n		n		y		25	14	7	6	52	25	n
332	Mc_sRNA_08346	AGACAAGAATGCAGTCTTTGTGGCAATGGCACAGTATTTTATTATTGTTGTTATTA	n		n		y		16	22	6	12	56	32.1429	y
333	Mc_sRNA_08364	AGAAGCCTTAATGACTCACTTAGATAATGCAAAGTGAGTCATCTTCCACTCCATT	n		n		y	-	18	16	13	8	55	38.1818	y
334	Mc_sRNA_08400	ATCATAATTTTATGGGTGAGATGCTCTTACCCGATACCACGGAATG	n		n		y		13	14	9	10	46	41.3043	y
335	Mc_sRNA_08435	TAGTAATATTGTTAAGTATACAAACCCTGAT	n		n		n		12	11	4	4	31	25.8065	n
336	Mc_sRNA_08500	ATAACTGTATCAAGTCAAGATTGGGTTCGTTGAT	y	1	n		y		10	12	4	8	34	35.2941	y
337	Mc_sRNA_08512	ATTAGTATCAAAAAAGGCTTTGGCTCATAGATTATTAGCCAAAGCC	y	2	n		y		17	13	8	8	46	34.7826	n
338	Mc_sRNA_08625	ACCGAACCAACAGGCACGACCTGACTTATTACTTTGAACA	n		n		y		14	8	12	6	40	45	n
339	Mc_sRNA_08665	TGCAATAAAAAGAGCGATGACCAACACCGCTCTTTTTAATAGGCTTAATCATATTCAGGACAATCAACCTTTAAGCTGCTCACCGAAAATATCGCCAAGTGTTTTTGGCTGTGTTTCAGCTGCTGTATTAGAAAGCTCTTTAATGGCTTGACGCTCATCAGCTTCATCTTT	y	2	n		y	rpsA	48	55	38	30	171	39.7661	y
340	Mc_sRNA_08666	CGCTTGCATACGACCTACCTCAATCACAAATCAAGCTTTTTAT	n		n		y	-	13	13	13	4	43	39.5349	n
341	Mc_sRNA_08759	AATCAGTTTGGCGATTGTTTGAGCAAA	n		n		n		8	9	3	7	27	37.037	y
342	Mc_sRNA_08796	TGCGTTGCTGCACTGTGCTCTAAAGCTTAGGTTAGCCGAATGCTAACAATCGATCGCCATCTTTAT	n		n		y	-	15	21	16	14	66	45.4545	y
343	Mc_sRNA_08809	CCAATAAAAAACTTGTACACGATTAACTCGTATACAAGTTTTTATGCCAAAATACTTCATTTT	y	1	n		y		24	22	12	5	63	26.9841	y
344	Mc_sRNA_08816	ATAATACAACCGCTGCAGGGGGCAATGCCAGCTTAATGGCTTCGGCGTAAGCCCTTAAACCGCAATAAAACCGCTCTATCTTGG	n		n		y	putA	24	18	23	19	84	50	y
345	Mc_sRNA_08890	GCTATTAAAAGACCTACAACTTTTGCTGT	y	2	n		y		9	10	6	4	29	34.4828	y
346	Mc_sRNA_08891	GGGTACAATTTACAGCTTTGCGCCTGCAAAGTACAGCCTTTAGATG	n		n		y		12	13	10	11	46	45.6522	n
347	Mc_sRNA_08892	TCAAGGATGACGCACTGCATTT	n		n		n		6	6	5	5	22	45.4545	n
348	Mc_sRNA_08903	AGCAGTTAAGTCAAGCTCTAATCAACACAACGCAAGTCTCACAGCGACATCGTGGGGCTTGCGACTGC	n		n		y		20	13	19	16	68	51.4706	y
349	Mc_sRNA_08904	ACACCAACAAGACAAGGTATTATCAGTCTTGGAGGTGGTAGCAAGGTTGCTGGAACAACCAAGCTACTGTACACTCACTAGCAGAAGGAAAAAGCGATGAAAACTTTCATACAAATCGCAATTATCCTTGT	n		n		y		48	29	27	27	131	41.2214	y
350	Mc_sRNA_08906	CTGCCAAAAGGGGTTAATAAAAAAGCCTAGCTATTTGCAGTAGCTAGGCTTTTGTT	y	2	n		y		17	17	9	13	56	39.2857	n
351	Mc_sRNA_08912	AAGACAGCGGAGCTTATTTCCCATTACTGGGTGTTGTATTAGGCTCTCTCAACCCGTCA	n		n		n		13	18	15	13	59	47.4576	y
352	Mc_sRNA_08924	CAATAAAAAACCGCCCATAAAGGACGGTTGGTTTTTTAAGTTATATAGTGCTATTTAGC	y	1	n		y	-	20	19	9	11	59	33.8983	y
353	Mc_sRNA_08929	CAACACAAGGGGTGTTGATTGGGCTAGGACAAGCCTAGCGGTAACATAAGGAGGAAAGGCAATGCTAAGACTCACAATCATCATTGCCCTGCTGTTGCAAGCTATCCAGCTTACTAACAGTAAAAGCCTAAGGTAGTTGCAGCTACTAAGGCAGGTTAGGTGGAAACGCCTAGCCACT	n		n		y		56	37	39	46	178	47.7528	y
354	Mc_sRNA_08959	TCATTGTCTTATCTCCTAAGGTCGCCACCACTTACATAGGTCGGTGGCGGTAACCTATCAGGCTTGGGTGTCCTACCACCCTTGCTTGATGGTTT	n		n		y		16	31	26	22	95	50.5263	y
355	Mc_sRNA_08960	TATTTAGATTTTAGGAGTGAAGCGATGGCGAAGCCCACCGCCCCCCAGCCTTTACAGGCTACCTGCTTAGTAAGCGTTGTTGTTTATTAGTAGCAGGATAACAATGATGATAACTTTGAAGA	n		n		y		34	35	24	29	122	43.4426	y
356	Mc_sRNA_08965	TGATTAACCCCCAAACCGCTTATCTGATGATAGGCGGTTTTTTATTGCCC	y	1	n		y		11	17	13	9	50	44	y
357	Mc_sRNA_08966	TCTGCTAGTGAGTGTACAGTAGCTTGGTTGTTACAGTAGTCTTGCTACCAGC	n		n		y		10	18	10	14	52	46.1538	y
358	Mc_sRNA_08967	AAGATCAGGGGTGGCTAACTTCCTTGTTAGCCCCTAGCCTTTGCAACTTTGGTACTTACTTGGGCTAGGCATCATCTTAGTAAGCAGAACCGCTTATCAGTAGCAAGATGATGACAACGATGAGTTTGATTAAGG	n		n		y		36	39	27	33	135	44.4444	y
359	Mc_sRNA_08971	TAGAAAGACCTACTCATCTGAGTGGGTCTTTTTTA	y	2	n		y		9	13	6	7	35	37.1429	y
360	Mc_sRNA_09053	GATTGGGTCAAGTAACCAATCCCCCAATCATTGTACACTGTTTAATAAACGCTTACCAGTTTGTGTCTGGTATTTCGTTTTAGGATGTATAAAGTTCACAAAATCTC	n		n		y		31	37	21	18	107	36.4486	y
361	Mc_sRNA_09094	CATCCTTTGATATCGGCTTTTTGAGTATAATTAACTTGGTGT	n		n		y		9	19	6	8	42	33.3333	n
362	Mc_sRNA_09131	TATACGAGATGATTATAGATCGCATCCTATTTGTTGGAATGGCAGATCCGTCATCGGGGTGTGATT	n		n		y		16	22	10	18	66	42.4242	y
363	Mc_sRNA_09132	GATTTTTACTTTTGAATAAAATCCCACTTGTAAAGTCATGCAAGTGGGGTTTTTAT	y	2	n		y		16	23	7	10	56	30.3571	n
364	Mc_sRNA_09181	GATGTAATAATCTCAGGCGACCATACACCGCCTGAGATTATAATT	y	2	n		y		15	12	10	8	45	40	y
365	Mc_sRNA_09205	AAGGTATTTGTGCATGGGTTTGGTGATGAGATATTTACCA	n		n		y		10	15	3	12	40	37.5	n
366	Mc_sRNA_09211	TATAAAAAGAGCCCAAGATGACTTGAGCTCTATGATGCT	y	1	n		y		14	10	7	8	39	38.4615	n
367	Mc_sRNA_09230	TGCTAATTTTGGGGTGGGTTTTAGGCTA	y	2	n		y	-	4	12	2	10	28	42.8571	n
368	Mc_sRNA_09274	GATGTTTATCGTTGAAATAAACCCCAAGCAGGTAGAACCTTTGGGGTTTATTTG	y	2	n		y		15	18	8	13	54	38.8889	n
369	Mc_sRNA_09282	AAATTTTGATACTTTTTGACGCTGATCGCACTTGTGAGTGCGATTTTTTTTA	y	1	n		y		11	24	7	10	52	32.6923	n
370	Mc_sRNA_09306	CATGGCAAGCTTGTAGTTTGCCATGTGCTTTTT	y	2	n		y		5	14	6	8	33	42.4242	n
371	Mc_sRNA_09346	CCCAAGTCAACGATGGCTTGGGGTTTTT	y	2	n		y		5	9	6	8	28	50	n
372	Mc_sRNA_09378	ATATTAATAAATCTGATTTAACAAAATCTTGCCAGATATCGTATTTGGCAAGTTTTT	y	1	n		y		20	23	7	7	57	24.5614	n
373	Mc_sRNA_09415	AAGCAAAATCTACGATGAGCGAGTGATTATGAATCCACATAACTTTATCTTGGCAGAGACGCAGGGTGAGTTAT	n		n		y		25	19	12	18	74	40.5405	y
374	Mc_sRNA_09420	ATTTTTACCGCATTCCCAATTGGCGATCGCACCACGACTGACAGGCACGCCAAGCTCACTCATCTTAGATGCCAAGGCTTCAGCTGATAGCCCCAAAGCTTTTCGCCGTAATTTTAGTCGCAAACCTTGTTTTATGATGGTATTTTGTGGGTCATTCATGGTAATATATCCTGTATTGCA	n		n		y	-	43	57	45	35	180	44.4444	y
375	Mc_sRNA_09439	AGTCTTATTAACAGTTAAAAGGCGCTTTGGGTAACTTAAGCGCTTTTTAACTTT	y	2	n		y		15	21	8	10	54	33.3333	n
376	Mc_sRNA_09440	TTGGTCTTGACAGATTTCTTAA	n		n		n		5	10	3	4	22	31.8182	y
377	Mc_sRNA_09618	GAGCCTAAATTTAACTGCTGTATCAAAAAATATGGTCTGTATAAACAGACCATATTTTT	y	4	n		y	-	22	20	9	8	59	28.8136	n
378	Mc_sRNA_09632	TTGTTACGGCTAAACATAACGACGGTCCAAGATGGCGGATATCGCCATTTACCAACCTGATAATCAGTTTGATAGCCATTAGCGATGGCATCAAGTTG	n		n		y		29	26	21	22	98	43.8776	y
379	Mc_sRNA_09669	GCATTTGTATCGTTGTTTGCCATTGCCCAAACCTGCTTTTACAAAGTGTGTGCAGTAACATTTTGGGCAATTATTAAATGTTTCGTTCACAAGTTTCTTTGTGC	n		n		y		23	42	19	20	104	37.5	n
380	Mc_sRNA_09701	AACCATCGTTTGGCGACCAGATTGGGGATGTGATGCCTGTAATCGCAATCAACCAAAAATTTTGCTATCTATTGGCATGATTGAGATTTATGGTATCCGTGATGATATGACCAT	n		n		y		32	36	20	26	114	40.3509	y
381	Mc_sRNA_09711	GCTATTTTGACCAAAAGCCTATCAGTTAATGCTGATGGGCTTTTT	y	1	n		y		11	17	8	9	45	37.7778	y
382	Mc_sRNA_09723	AAAACCCAACAAGCATCATCTGTCAGTACAAATGATGCCTGTTGGGTTGGA	n		n		y		17	12	11	11	51	43.1373	n
383	Mc_sRNA_09748	ACCACGACATTGATTAGTCATTATCAAGAAGTTGCCAAATCGGGCGAAAATGCCCCTGAATATCATGACTTTGATGGAACAAAATCCATCGATACGGTTCGTGATGAGATTTTTGCTGTTTTAAAATCTGAATAATACTCAGTATCTGAATAATACTCGGTCATTTGACAATAA	n		n		y	adk	59	53	31	31	174	35.6322	y
384	Mc_sRNA_09775	ATACCAAAAAAACCCAACCAATTGATTGGGTTTGTCGTATCTGTCAGATTATTTGCCACGGTATGTAATACGACCTTTGGTTAAGT	y	2	n		y	infA	26	28	16	16	86	37.2093	y
385	Mc_sRNA_09781	TGTAATTTTATGTTACTCTGTGTCATGATGAATTATCATCATCGTTAGCGATACATCGGCATTTTGCCAGTGTATCTTAT	n		n		y		19	34	13	14	80	33.75	n
386	Mc_sRNA_09821	GATAAGAATAAAGCCCGATTATGATCGAGCTTTAAAGTATCAA	y	1	n		y		18	11	6	8	43	32.5581	y
387	Mc_sRNA_09844	CTGCCCTTTGGTGCATACTTCGGCGGTATCTTTACTGGGGCGTTCAATGAACAAGGTGAGCTGGTATCTGAGCACGGTCAAGCAACTTTAAAGAACTTTATCAAGGCGTATGCTGAATTTATTGAAAAGTTTTAGCATCAACCGCCATCAGTTGCACGCTGATGTATGGTGATTTATAACCGCCCAATTTTGGGTGGTTATTTTTA	y	1	n		y	-	51	67	39	49	206	42.7184	y
388	Mc_sRNA_09858	CATCATCACAAGGTGGTGGCTGTTTTAATCCGTAGGGAGTCCTTATGAGACATTATGAAGTGGTGCTACTGGTACATCCAGACCAAAGCAACCAGGTTGCCGACATGGTAACTAAGTACCGTTCTATCGTAGAAGATAATGGCGGTAATAACCA	n		n		y	rpsF	46	39	31	38	154	44.8052	y
389	Mc_sRNA_09865	CAATTTAAACAAGGGCAAATTTTTACCCTTGCTTGATGATTTGAACAGTTTAATGAT	y	1	n		y		19	21	8	9	57	29.8246	n
390	Mc_sRNA_09869	AACAAATGGAGTTTGAGCCACCCA	n		n		n		9	4	6	5	24	45.8333	y
391	Mc_sRNA_09903	ATAAAAAAATTCCTTAGCTATTAAGATGGCTAA	n		n		n		15	10	4	4	33	24.2424	y
392	Mc_sRNA_09931	GTTAAAAAAGCGGATAAATCTCCGCTTTTGTCATTCTTCGTCATCACCATAGTACTTAACCCCAATCTTAATGGGTT	y	2	n		y	-	22	26	18	11	77	37.6623	n
393	Mc_sRNA_09982	TCAAAACAAAACCCCATCAGGCTAATTTTGATGGGGGCGTTTGAAGTGTTTTTACAGTCTTTTACTTCAAATTCTTTGACTTAAAATTCGGTTATTTGCAGAATTTTTTTAAATAGCTCTTTTTGTTCTTGG	y	1	n		y	-	34	56	20	22	132	31.8182	n
394	Mc_sRNA_10048	AAAAAATTATTGGATGAAGAACAGCAAGAAAGATTAGGTGCACTTTATGAAGTGGAACATAACCATTTTGAGCGTAATAATAATGAGTAATCGTTACACATTAAAATAGTAGCGATTTCATAAAAACCTTGTTATGGCTAACAAGGTTTTTTAT	y	2	n		y	-	62	47	17	28	154	29.2208	y
395	Mc_sRNA_10057	TTAAGATTTCTGTTAGCGATGCCAAGCCTATCAGCAAGTTGGTAATAGCTTGCTGTAGCTGT	n		n		y		15	21	11	15	62	41.9355	n
396	Mc_sRNA_10098	GCCATTTTTTAAACCCAAGCCGATTGATAGACTGCCACGCTTGGGTTTGTTT	y	2	n		y		11	18	12	11	52	44.2308	n
397	Mc_sRNA_10107	TGCCGTTTGACCCTGAAATCAAAAAACCCTTTTGACCATCAAAAAGGGTTTTTTGATGG	y	2	n		y		18	18	12	11	59	38.9831	n
398	Mc_sRNA_10131	AAAATAAAAAGCTCAAAACAGGCTGACCCTGATTTGAGCTTGCTTGACTGGTTATCATTAATAAGACAGTTCAGCACGACGATTTTGTGACCATGCTTCTTCATTTGTGCCAAATGCGATAGGGCGTTCTTCACCAAAACTGATAATCTCAACGCTGGCTTGATTAATGCCTTTACCAAG	y	1	n		y	pal	54	53	39	34	180	40.5556	y
399	Mc_sRNA_10135	ATTTAAGCTTAGGCTTGAATCAAAAAGGCAGTGCTTATGCATTGCCTTTTTA	y	2	n		y	-	15	19	8	10	52	34.6154	n
400	Mc_sRNA_10180	AAGCGTTTTAAAGGGTAATTTGCTCTTTACC	n		n		y		8	12	5	6	31	35.4839	n
401	Mc_sRNA_10196	TCAAGTATAAAAACTGGTCAAAGACGAGTTTAACCAGTTTTTATGAGT	y	2	n		y	-	18	15	6	9	48	31.25	n
402	Mc_sRNA_10201	CCCATCAATAAATTATTGATGGGATTTTTT	y	2	n		y		9	13	4	4	30	26.6667	y
403	Mc_sRNA_10206	GCACCACAACGACGAGCTGATAAAGAAGCTTG	n		n		y		12	4	8	8	32	50	y
404	Mc_sRNA_10214	GCTTGCAAACTTACAAACCCTTTTTTA	n		n		n		8	10	7	2	27	33.3333	n
405	Mc_sRNA_10215	ATCATTTCTCCAAAACTTGTTGGCTTTCAAGCAGACATACCGCCTTTAATGGCGGTTTGTTTGT	y	1	n		y		14	24	14	12	64	40.625	y
406	Mc_sRNA_10312	ATAAAAAATATCCAGCCAAAACCAGCT	n		n		n		14	4	7	2	27	33.3333	n
407	Mc_sRNA_10315	AAATAAATAAAATCCTACTAACAGCAGGATTTTAT	y	2	n		y		17	10	5	3	35	22.8571	n
408	Mc_sRNA_10327	TTATTTATGCTTTTATTTTATAAACTGACGAAGTTT	n		n		y		10	19	3	4	36	19.4444	n
409	Mc_sRNA_10378	ATTGAATTTGTCGGTAGCACAAGCACTCTTGGATGCGTAATTTGATGACTTACACTACCCTGAATATGATTTTTCAGGGTAGTTTTTGA	y	1	n		y	hisA	23	33	14	19	89	37.0787	y
410	Mc_sRNA_10383	GACCAAAACATACCAGCCTTCACCAAGTGGTGATTAATTGGCTGGACACCAAGT	n		n		y		18	11	14	11	54	46.2963	y
411	Mc_sRNA_10413	CTTTTTATAATTCACGATAATCATAAAAAGCTGTTTAGATATGAACACCCCAAAAGCTAACTTTTGGGGTATTTTT	y	2	n		y	-	26	28	12	10	76	28.9474	y
412	Mc_sRNA_10426	CAAGTTCAAAAAGTGGACTAAAAGTGATTTGATGATGAACAAGAAAAAGTTTTTAAGCC	n		n		y	-	26	15	6	12	59	30.5085	n
413	Mc_sRNA_10430	CCGATGAATGTTTATCGGTTGGTTGATTAA	n		n		n		7	12	3	8	30	36.6667	n
414	Mc_sRNA_10437	TAACTTTAAGTTAGCCTGACAAAAAACCCAAAGCATCATTTTGGGTTTTTTAT	y	3	n		y	-	18	19	9	7	53	30.1887	n
415	Mc_sRNA_10440	ATGGCAATTTGCCAAGCTCATCATGTTAAGATGAGTTTGAAGGAATCATGGATTGTTTTTGGT	n		n		y		17	23	7	16	63	36.5079	y
416	Mc_sRNA_10455	ACCGTAATCAACCCAAGAACCAAATTACCCATCGGTCATTTGGTTCTTGGGTAGTT	n		n		y		16	16	14	10	56	42.8571	y
417	Mc_sRNA_10457	ATGAGTTTTAGATTGGGCCAAATGAAT	n		n		n		9	9	2	7	27	33.3333	n
418	Mc_sRNA_10466	CTTAGGCAACCTACCTTTGATGGCTGTGATAAGATAATATTAAGCCATCAAAGGCAGGTATGCTCCCACTTAACTCAATTATAATGATGGATTTAGCAGACGATGAAGAAAGTGAACAATCA	n		n		y	-	44	32	22	24	122	37.7049	y
419	Mc_sRNA_10477	TTTGATTAATTATTAGGTTGTGTTATTTTAGTAGATTTTGATGAACAGTATTAAATTAA	y	1	n		y		19	29	1	10	59	18.6441	y
420	Mc_sRNA_10534	TCAATATCAATCACAGATGATTAAGGTGTTAATACTAGGTGCATCC	n		n		y		16	14	8	8	46	34.7826	n
421	Mc_sRNA_10586	CCTTTCGATGACTCGAAAGGCTTTTTTAA	y	2	n		n		7	11	6	5	29	37.931	n
422	Mc_sRNA_10590	CATAGCTTTGGGGCATCATAACTGTGAGCGGATATTGTCAT	n		n		y		10	13	7	11	41	43.9024	n
423	Mc_sRNA_10596	ACTTGATTGACATTCAGTGCTTTTTTATTG	y	2	n		y		6	15	4	5	30	30	n
424	Mc_sRNA_10638	GCATTATTTTGATGACGCTCATCGGTCGGTAATTTTGATTGGCGTCATCTGAA	n		n		y		11	20	9	13	53	41.5094	y
425	Mc_sRNA_10639	CTTGATATCATATCGCATCATCATAAAAATCCCAAGTACTAAATCAGTGCTTGGGTTTTT	y	2	n		y		19	21	12	8	60	33.3333	n
426	Mc_sRNA_10654	CGACCAAAGATGGTTTTTATCGTGGTCGTCAGCTATTTAAAGTAAGTCAAGATAGCTAAGTGCTATTTTTATAGTCATAAAACCAAGCCAATATGAACGGGCTTGGTTTTTTT	y	2	n		y	rpmF	34	39	17	23	113	35.3982	y
427	Mc_sRNA_10689	ATTACATGTAATTACTGATAAAAATCTAGAATATTTAGTTTACAGCTAAGTATAGATATGTTAAACTAGCAGGCTTTAATGCCTGTTAGTTTT	y	1	n		y		33	36	10	14	93	25.8065	y
428	Mc_sRNA_10720	GACAAATCATTTGAACTGTGTTGCACTTTTTGCAAAGAATGTGAAAAGTTTACTTCAACAATGAACCTTGTTCAACTCAAAGGAAGTACTAAGCAACGCCACAGCCAAAGCATCGTTTTTGGCACTATTGAACAAACACCCCTGCTACCTTGCTTTTGACATACGGTTGGCAGGGATAAGATT	n		n		y		59	51	39	34	183	39.8907	y
429	Mc_sRNA_10736	AAACAAGTGCCACACCAAAGGATCATTATTCGCC	n		n		n		13	6	10	5	34	44.1176	y
430	Mc_sRNA_10737	TTATGCCCTATGGCGATTGTAGATGTGCT	n		n		y		5	11	5	8	29	44.8276	y
431	Mc_sRNA_10739	AAATAAAAAGGGTGTCGCACTGAAATGGACA	y	1	n		y		14	5	4	8	31	38.7097	y
432	Mc_sRNA_10745	CACTCATAGTCAGCCTAAAGCAGAGTTAAATTTGGTGATCAAA	n		n		y		16	11	8	8	43	37.2093	y
433	Mc_sRNA_10746	GCAAGTTATTTGGGATAAAGCCGTCAAATGTGGATTTGGCGGTTTTTA	y	1	n		y		12	17	5	14	48	39.5833	n
434	Mc_sRNA_10747	AAATCTTAGTATCGTGAGTATCGTGGT	n		n		n		7	10	3	7	27	37.037	n
435	Mc_sRNA_10772	CAAGATAAAAACGCAGAGCATAAGACTTTGCGTTTT	y	2	n		y		14	9	6	7	36	36.1111	n
436	Mc_sRNA_10773	TTATTGTACTGCTCGACTGCATCTGCAATAAAGATTAAACCCTAGATTATTCTAGGGTTTTTTA	y	2	n		y		18	25	11	10	64	32.8125	y
437	Mc_sRNA_10776	TTTTTTCCGATTTGAGCTGATGCCCGTCCCAAGACAACGGAGCTATA	n		n		y		11	14	12	10	47	46.8085	y
438	Mc_sRNA_10786	TATGTGATGAAAAAACCAGTAAGCAAGTTACTGGTTTTTAAACTATCAGAGTGTATGTTACTCTTCGGTAGTCTCTTCAGCGTCAGCTGGTGCTACTTCTGCTTCTGTTGTCTCTTCGG	y	2	n		y	-	26	44	23	26	119	41.1765	y
439	Mc_sRNA_10801	CACCGAATGATAAATTCGGTGATTTTTTA	y	2	n		y		9	11	4	5	29	31.0345	n
440	Mc_sRNA_10809	ACATTTGGGGCGGATAAATTAGGGGATTTCAGACAGGGCAAATTGCCCTGTTTTTAT	y	1	n		y	-	15	18	8	16	57	42.1053	y
441	Mc_sRNA_10817	ATAAATATAAACATCATAACAAACAAGGAGTAAGCCGCTCC	y	2	n		y		20	7	9	5	41	34.1463	y
442	Mc_sRNA_10858	TAACACCTTGGAAAACCTTACTACAAGGTACAACGTACCAATCACAAGGGAAACAATCGCCAAATGGCTAAACGAGATTAACACCTTGCATCACGACAAAAACAAATAATTTGGGGCTATTTAGCCCCTTT	y	1	n		n		51	28	32	20	131	39.6947	y
443	Mc_sRNA_10885	CAGTCAATCCAAGCTGTATACCTGAATAAGGCAAATGAATTGATAGATAAAGCCGTCCAGATTTTTTGGGTGGCTTGATTTTTTAG	y	1	n		y		26	28	13	19	86	37.2093	y
444	Mc_sRNA_10925	AAAGATATTGGTCGTTTAAGCTTGCAGGCTGTTTGCATTCTC	n		n		y		9	16	7	10	42	40.4762	y
445	Mc_sRNA_10930	GATGTTTTGGCATGAGTTTAAGATGTGGAAAAAAC	n		n		n		12	11	2	10	35	34.2857	n
446	Mc_sRNA_10938	TTTAAGTGGGCAGCATTTTTAAGCAGGCAACATTGCTAAACTAAGCCGTTATTTAAAAAAAGCCACTTAAAAACG	n		n		y		29	20	13	13	75	34.6667	y
447	Mc_sRNA_10941	CACAAAAAGCATTGGGCAACTCTCCCAATGCTTTT	y	2	n		y		11	9	10	5	35	42.8571	y
448	Mc_sRNA_10955	TAGCCTTTAGCCGTATTGGCATTGACTCAAAAATTGTAAAAAATTGCAATCACCCCAAAAGTTAGATAATTTTTGGGGCATTTTTA	y	1	n		y	-	29	29	14	14	86	32.5581	n
449	Mc_sRNA_10980	AAAATAAGTGTTTGGCTTAAGCGTCGTGATCTCACATCGCTTAAGCCTTTTGT	n		n		y	-	13	19	10	11	53	39.6226	n
450	Mc_sRNA_10992	AAAAAGCCCACCGCTTGGATGGGCTTTGGCTTGGATTAGTGATATTCGGTACATTCAATGATGTTATCACGGCAAAACATTTCATGGTTAGCGGCAAGACATTTTTTCTTAA	y	1	n		y	-	31	36	20	25	112	40.1786	y
451	Mc_sRNA_10995	TACCCATAGCAAAGGAGAACCCTGATGGATTGGGGCAAGGATGAAGTGCTATTCATGGAAGGTTGATAAGGATATAGATTTTACGGTGGTAAAATCATGT	n		n		y		33	26	12	29	100	41	y
452	Mc_sRNA_11030	AAAAGCAACTTTCGGCGATGGATTTTACCGCCGAAAGCACAGCATTTTATGCCTTTTTGGCAGTCTTATTCATTATTCAATAT	y	1	n		y	-	23	29	17	14	83	37.3494	n
453	Mc_sRNA_11093	TCAGCTCAAGTTAATCAGACGATGATTAA	n		n		y		11	8	5	5	29	34.4828	n
454	Mc_sRNA_11121	ATAGCTAAATAAAAATAGGCACTTTTAACCTAAGATAAAAAGTGCCTATTTTCCCA	y	2	n		y		24	16	10	6	56	28.5714	n
455	Mc_sRNA_11169	AAAATAAACCTGATTTGAACCGTGGATCAAATCAGGTCTTAAGAT	y	1	n		y		18	12	7	8	45	33.3333	n
456	Mc_sRNA_11179	ACAAAAAAAGAAGAACCCAAAATGGATTCTTCTTTTGTGTCAGCAAATAACTTGGAACAGTTAAAACTGTTTTATGATTATTTGGCTTGTTCGGTTGCTTCAGTTGCAGCAGCTTGAGCAGCTT	y	2	n		y	-	38	41	20	25	124	36.2903	y
457	Mc_sRNA_11239	CCACCATCATACTGAGGTGAA	n		n		n		7	4	6	4	21	47.619	n
458	Mc_sRNA_11247	AATAAATTATTGGTCTGATCGTTCAAAAAGATTGGTGTTGATACACCAATCTTTTTTAA	y	2	n		y		20	23	7	9	59	27.1186	n
459	Mc_sRNA_11304	AGTCATGTGATCAGACTGGCTATTTGCTTCTTTGT	y	2	n		y		6	15	6	8	35	40	y
460	Mc_sRNA_11377	TCCGCCCTCACCGCCCATGCCATATGTCCCTGACCTGTTTGGGGCATATGGCAAAG	n		n		y		10	13	20	13	56	58.9286	n
461	Mc_sRNA_11415	ATATCACAACACGCCCAAATCTTCGACGATTTGGG	y	2	n		y		11	8	10	6	35	45.7143	n
462	Mc_sRNA_11439	ACAATATCAGCCAATCACCAAAATACCGATAGATCATCGGTATTTTGGGCAGACGAAATAAACGCACAGATTGGCTGATTT	y	1	n		y		30	19	17	15	81	39.5062	n
463	Mc_sRNA_11462	ATTGATTTGTCTGTGTTGTCGCCCCAAGCAAATACGCTTGGGGTTCTT	n		n		y	fabF	8	18	10	12	48	45.8333	n
464	Mc_sRNA_11556	TTAAAACTTAAGCCGTGTTATGCCTTTTGCTAACACGGCTTATT	y	2	n		y		11	17	9	7	44	36.3636	n
465	Mc_sRNA_11588	CTGTTTGATAAAGGCAGATTATTTATCTATCGTTTCGACCACATTCAAATCAAAACCTGATAGGGCGTTGAATTTGAT	n		n		y	ribBA	24	27	13	14	78	34.6154	y
466	Mc_sRNA_11633	GCCGTCAAGTTTTGGCACGTCGCCGTGCTAAAGGTCGTCATCGTTTGACTGTGTAATATCTGGTCAAATTAAAAGCACCGATCACA	n		n		y	rpmH	22	24	20	20	86	46.5116	y
